# Supplementary material for: Development of service standards and manpower calculation criteria for hospital clinical pharmacies in South Korea: a survey-based study
Source: BMC Health Serv Res. 2024 Jan 22;24:118. doi: 10.1186/s12913-023-10530-7 (PMC10802065; doi:10.1186/s12913-023-10530-7)
Supplement: Supplementary file 3 — Supplementary Material 3 [file 12913_2023_10530_MOESM3_ESM.xlsx]

## Sheet: 1.2018실적update
업무 no	Unit(구)	unit(신)	장소	과업명(변경전)	과업명	유형	우선순위	AGS	신임평가	업무구분 (대, code_L1)	업무구분 (중, code_L2)	과업 설명	주요업무	필수업무	휴일 필수업무	야간	건당 소요시간(분)	작업인원 (명)- 무시!!	주요지표 (2013)	2018년 실적 (평일) : 170701~180630	일평균 (평일) 243일	업무량 (평일)	2018년 실적 (토요일)	2018년 실적 (휴일)	조무원 업무 (a)	조무원 추가이관 가능업무 (b)	조무원 업무비중 (a+b) %	조무원 업무량	2012년 실적 (평일)	일평균 (평일)	업무량 (평일)	2012년 실적 (토요일)	2012년 실적 (휴일)	조무원	조무원/봉사자비중 (%)	조무원 업무량	비고	수정사항	재확인 요청사항
699	약무정보	약무정보	임상지원실	고위험환자 처방감사 ㆍ중환자 ㆍ항암화확치료 환자 ㆍ소아 및 신생아 ㆍ장기/골수이식 환자	고위험환자 처방감사 ㆍ중환자 ㆍ항암화확치료 환자 ㆍ소아 및 신생아 ㆍ장기/골수이식 환자	처방감사	1	AGS	신임평가	CP	CP_02	고영양수액(TPN) 처방감사	Special TPN(환자별 맞춤고영양액) 처방 감사 ㆍ매일 조제전 감사 시행 ㆍ수액, 전해질 투여량 감사 ㆍ영양 지원 현황에 따라 공급량 조정	Y	Y		3	6	Special TPN 감사 건수	14991	61.6914	0.385571	4294					0	30453	122.301	0.764383	0	0			0
700	약무정보	약무정보	임상지원실	고위험환자 처방감사 ㆍ중환자 ㆍ항암화확치료 환자 ㆍ소아 및 신생아 ㆍ장기/골수이식 환자	고위험환자 처방감사 ㆍ중환자 ㆍ항암화확치료 환자 ㆍ소아 및 신생아 ㆍ장기/골수이식 환자	처방감사	1	AGS	신임평가	CP	CP_02	고영양수액(TPN) 처방감사	TPN 관련 중재 활동 (유선/대면) ㆍ처방 누락 , 투여량 관련 직접적 중재 ㆍ처방 변경, 중단에 대한 기록 작성	Y	Y		2	6	TPN 처방 중재 건수	3259	13.4115	0.0558813	-					0	11846	47.5743	0.198226	0	0			0
701	약무정보	약무정보	임상지원실	고위험환자 처방감사 ㆍ중환자 ㆍ항암화확치료 환자 ㆍ소아 및 신생아 ㆍ장기/골수이식 환자	고위험환자 처방감사 ㆍ중환자 ㆍ항암화확치료 환자 ㆍ소아 및 신생아 ㆍ장기/골수이식 환자	처방감사	1	AGS	신임평가	CP	CP_02	고영양수액(TPN) 처방감사	기타 TPN(vanilla TPN, 특수 투석액) 조제 관리 ㆍ기타 TPN 포뮬라 관리 ㆍ기타 TPN 처방 교육 ㆍ기타 TPN 처방 감사 및 조제 의뢰	Y			2	2	기타 TPN 관리 건수	127	0.522634	0.00217764	-					0	348	1.39759	0.00582329	0	0			0
702	약무정보	약무정보	임상지원실	고위험환자 처방감사 ㆍ중환자 ㆍ항암화확치료 환자 ㆍ소아 및 신생아 ㆍ장기/골수이식 환자	고위험환자 처방감사 ㆍ중환자 ㆍ항암화확치료 환자 ㆍ소아 및 신생아 ㆍ장기/골수이식 환자	처방감사	1	AGS	신임평가	CP	CP_02	처방 감사	항암제 처방감사 ㆍ환자 기본 정보 확인 : 상병명, 성별, 나이, 신체 계측 / ㆍ환자 병력 확인 : 투약력, 독성 이력 ㆍ항암제 처방 조회 /ㆍ임상 관찰, 진단 검사, 치료 반응 및 부작용 확인 /ㆍ처방 감사 : 프로토콜 선택 및 용량, 용법, 희석수액, 투여시간, 치료기간의 적절성 검토	Y	Y		2	5	항암제 처방감사 건수	64010	263.416	1.09757	13751					0	59958	240.795	1.00331	0	0			0
703	약무정보	약무정보	임상지원실	고위험환자 처방감사 ㆍ중환자 ㆍ항암화확치료 환자 ㆍ소아 및 신생아 ㆍ장기/골수이식 환자	고위험환자 처방감사 ㆍ중환자 ㆍ항암화확치료 환자 ㆍ소아 및 신생아 ㆍ장기/골수이식 환자	처방감사	1	AGS	신임평가	CP	CP_02	처방 감사	항생제 처방 감사 ㆍ환자 기본 정보 확인 : 상병명, 성별, 나이, 신체 계측 / ㆍ환자 병력 확인 : 투약력, 독성 이력 ㆍ항생제 처방 조회 /ㆍ임상 관찰, 진단 검사, 미생물 검사결과, 치료 반응 및 부작용 확인 /ㆍ처방 감사 : 항생제 선택 및 용량, 용법, 희석수액, 투여시간, 치료기간의 적절성 검토	Y			2	10	항생제 처방감사 건수	204381	841.074	3.50448	-					0	148482	596.313	2.48464	0	0			0
704	약무정보	약무정보	임상지원실	고위험환자 처방감사 ㆍ중환자 ㆍ항암화확치료 환자 ㆍ소아 및 신생아 ㆍ장기/골수이식 환자	고위험환자 처방감사 ㆍ중환자 ㆍ항암화확치료 환자 ㆍ소아 및 신생아 ㆍ장기/골수이식 환자	처방감사	1	AGS	신임평가	CP	CP_02	처방 감사	퇴원약 처방 감사 ㆍ환자 기본 정보 확인 : 상병명, 성별, 나이, 신체 계측 /ㆍ환자 병력 확인 : 투약력, 독성 이력 ㆍ퇴원약 처방 조회/ ㆍ입원시 경과기록 확인 /ㆍ처방 감사 : 용량, 단위, 횟수, 방법, 처방일수의 적절성 검토	Y			2	6	퇴원약 처방감사 건수	65954	271.416	1.1309	-					0	40208	161.478	0.672825	0	0			0
705	약무정보	약무정보	임상지원실	고위험환자 처방감사 ㆍ중환자 ㆍ항암화확치료 환자 ㆍ소아 및 신생아 ㆍ장기/골수이식 환자	고위험환자 처방감사 ㆍ중환자 ㆍ항암화확치료 환자 ㆍ소아 및 신생아 ㆍ장기/골수이식 환자	처방감사	1	AGS	신임평가	CP	CP_02	처방 감사	일반약(고위험약물 제외약물) 처방약물 ㆍ처방 감사 : 용량, 용법, 희석수액, 특수속도단위, 투여시간의 적절성 검토 /ㆍ약물 상호작용 및 한계량 검토	Y			0.5	10	처방감사 건수	587404	2417.3	2.51802	-					0	684103	2747.4	2.86188	0	0			0
706	약무정보	약무정보	임상지원실	고위험환자 처방감사 ㆍ중환자 ㆍ항암화확치료 환자 ㆍ소아 및 신생아 ㆍ장기/골수이식 환자	고위험환자 처방감사 ㆍ중환자 ㆍ항암화확치료 환자 ㆍ소아 및 신생아 ㆍ장기/골수이식 환자	처방감사	1	AGS	신임평가	CP	CP_02	처방 중재 활동	의료진 대상 직접적 처방 중재 활동 (유선/대면) ㆍ조제 관련 중재 활동 (중복처방, 제형 변경, 일수 변경 등) /ㆍ안전성 관련 중재 활동 (파우더 금지, 배합금기, 혼합 등) /ㆍ약물치료 관련 중재 활동 (용량, 적응증, 부작용, TDM, 상호작용, TPN 등) /ㆍ약품정보 관련 중재 활동 /ㆍ경제성 관련 중재 활동 /ㆍ처방 변경, 중단에 대한 기록 작성	Y			2	10	처방중재 건수	15518	63.8601	0.266084	209					0	10784	43.3092	0.180455	0	0			0
707	약무정보	약무정보	임상지원실	약물사용모니터링 및 평가	약물사용모니터링 및 평가	consult 회신 및 약물사용모니터링	1	AGS	신임평가	CP	CP_03	고위험환자 영양공급내역 현황작성	영양불량 고위험환자의 영양지원 현황 파악 ㆍ영양공급량 계산 ㆍ환자별 영양 공급량 재확인 및 전산 입력	Y			2	2	영양계산 입력 건수	18175	74.7942	0.311643	-					0	6587	26.4538	0.110224	0	0			0
708	약무정보	약무정보	임상지원실	약물사용모니터링 및 평가	약물사용모니터링 및 평가	consult 회신 및 약물사용모니터링	1	AGS	신임평가	CP	CP_03	약물이상반응 보고 (report 작성)	약물이상반응 보고 ㆍ약물 관련 부작용 발생 여부/인과관계 파악 ㆍ의료진에게 부작용정보 제공 ㆍ약물감시센터로 보고	Y			10	10	약물이상반응 보고 건수	94	0.386831	0.00805898	-					0	539	2.16466	0.0450971	0	0			0	일지
709	약무정보	약무정보	임상지원실	약물사용모니터링 및 평가	약물사용모니터링 및 평가	consult 회신 및 약물사용모니터링	1	AGS	신임평가	CP	CP_03	영양지원(NST) 자문	영양불량 고위험환자 대상 정맥영양지원 자문 (EMR consult 회신) ㆍ현재 공급량 파악 ㆍ영양불량 위험도 검색 ㆍ영양 요구량 산정 ㆍ공급량 및 투여방법 추천	Y			20	5	NST 회신서 작성 건수	3067	12.6214	0.525892	-					0	787	3.16064	0.131693	0	0			0
710	약무정보	약무정보	임상지원실	약물사용모니터링 및 평가	약물사용모니터링 및 평가	consult 회신 및 약물사용모니터링	1	AGS	신임평가	CP	CP_03	영양지원(NST) 자문	NST 의뢰 환자 대상으로 영양지원 현황 관리 ㆍ고위험환자 영양지원 추척 관찰 ㆍ영양지원 중재 활동 ㆍ1주일마다 기록 작성	Y			3	2	영양지원 관리 환자수	4461	18.358	0.114738	-					0	4511	18.1165	0.113228	0	0			0
711	약무정보	약무정보	임상지원실	약물사용모니터링 및 평가	약물사용모니터링 및 평가	consult 회신 및 약물사용모니터링	1	AGS	신임평가	CP	CP_02	처방 중재 활동	TDM 대상 약물 관련 중재 활동 (consult 외) ㆍTDM 시행 권유 ㆍ용량 변경 중재 ㆍTDM 사유 설명 ㆍ처방 변경, 중단에 대한 기록 작성	Y			2	6	TDM약물 중재 건수	1281	5.2716	0.021965	-					0	2677	10.751	0.0447959	0	0			0
712	약무정보	약무정보	임상지원실	약물사용모니터링 및 평가	약물사용모니터링 및 평가	consult 회신 및 약물사용모니터링	1	AGS	신임평가	CP	CP_03	TDM consult 자문	TDM 통한 약물 용량 설정 (EMR colnsult 회신) ㆍ 환자 상태 확인, 투약 모니터링 ㆍ 약동학 인자 산출 및 해석 ㆍ 환자별 맞춤 용량 설정 ㆍ 타과 의뢰 회신서 작성	Y			30	8	EMR TDM colnsult 회신건수	3557	14.6379	0.914866	-					0	4026	16.1687	1.01054	0	0			0
713	약무정보	약무정보	임상지원실	약물요법 관련 교육 및 연구수행	약물요법 관련 교육 및 연구수행	약품정보제공	1	0	신임평가	TT	TT_03	저널 및 약물 관련 발표/교육	저널 리뷰 (Conference) ㆍ최신 뉴스관련 주제 선정 ㆍ상세 자료 수집 ㆍ발표 및 토의 ㆍ자료작성 및 공유				60	8	1회/월	12	0.0493827	0.00617284	-					0	12	0.0481928	0.0060241	0	0			0	[60분x8명]
714	약무정보	약무정보	임상지원실	약품정보제공	약품 및 약물요법 정보제공	약품정보제공	1	0	신임평가	AM	AM_01	의약정보 Q&A	정보 요청 사항에 대한 적절한 정보 제공 (의료진/환자, 문서제공)				20	9	약품정보 제공 건수	2218	9.12757	0.380316	-					0	1860	7.46988	0.311245	0	0			0
715	약무정보	약무정보	임상지원실	업무보고 및 분석	업무실적 분석 및 부서/경영진 보고자료 작성	부서 행정	3	0	0	AM	AM_05	업무보고 및 일지작성	업무일지 작성 및 업무 실적 통계				10	1	매월 1회	12	0.0493827	0.00102881	-					0	12	0.0481928	0.00100402	0	0			0
716	약무정보	약무정보	임상지원실	업무보고 및 분석	업무실적 분석 및 부서/경영진 보고자료 작성	부서 행정	3	0	0	AM	AM_05	업무일지 작성	업무일지 작성				5	1	매일 1회	243	1	0.0104167	-					0	249	1	0.0104167	0	0			0
717	약무정보	약무정보	임상지원실	출판물 발간	약품 및 약물요법 출판물 발간	약품정보제공	1	0	신임평가	AM	AM_11	원내 지침서 발간/원고 작성	항암책자 발간				3600	3	책자발간 실적	2	0.00823045	0.0617284	-					0	1	0.00401606	0.0301205	0	0			0	[1200분x3명]
718	약무정보	약무정보	임상지원실	출판물 발간	약품 및 약물요법 출판물 발간	약품정보제공	1	0	신임평가	AM	AM_11	원내 지침서 발간/원고 작성	중환자 영양지침서 집필				4800	4	책자발간 실적	0.5	0.00205761	0.0205761	-					0	1	0.00401606	0.0401606	0	0			0	[1200분x4명]
719	약무정보	약무정보	임상지원실	출판물 발간	약품 및 약물요법 출판물 발간	약품정보제공	1	0	신임평가	AM	AM_11	원내 지침서 발간/원고 작성	중환자 지침서 집필				1200	1	책자발간 실적	1	0.00411523	0.0102881	-					0	1	0.00401606	0.0100402	0	0			0
720	약무정보	약무정보	임상지원실	팀 의료활동 및 약물요법 환자관리	팀 의료활동 및 약물요법 환자관리	팀의료활동	1	0	신임평가	CP	CP_05	진료과 회진 (NST Team)	NST 과별 회진 ㆍ주2회 회진 참여 ㆍ영양 관련 문제점 상의 ㆍ영양지원 추천 공유				120	4	주 2회	156	0.641975	0.160494	-					0	104	0.417671	0.104418	0	0			0	[60분x2명]
721	약무정보	약무정보	임상지원실	팀 의료활동 및 약물요법 환자관리	팀 의료활동 및 약물요법 환자관리	팀의료활동	1	0	신임평가	CP	CP_05	소속 진료과 컨퍼런스 및 회의 참여	ㆍ최신 약물 치료 관련 저널 및 지침 공유				600	10	매주 1회	52	0.213992	0.26749	-					0	52	0.208835	0.261044	0	0			0	[60분x10명]
722	약무정보	약무정보	임상지원실	팀 의료활동 및 약물요법 환자관리	팀 의료활동 및 약물요법 환자관리	팀의료활동	1	0	신임평가	CP	CP_01	약사회진노트/ EMR 기록지 작성 및 환자관리	ㆍ병력, 투약력, 부작용 등 약물 관련 문제점을 기록 ㆍ신환의 입원기록 및 경과 기록 확인 ㆍ문제 목록 확인 ㆍ새롭게 추가된 모든 약물 처방 감사 ㆍ알러지 및 약물 부작용 이력 확인	Y			5	9	관리 환자수	43160	177.613	1.85014	-					0	62728	251.92	2.62416	0	0			0
723	약무정보	약무정보	임상지원실	팀 의료활동 및 약물요법 환자관리	팀 의료활동 및 약물요법 환자관리	팀의료활동	1	0	신임평가	CP	CP_03	항암전산관리_약품별	항암 전산에 입력된 약물 변경 및 수정 ㆍ용량, 희석 수액, 투약 시간, 투여 스케쥴을 설정 / ㆍ보험 여부 확인 /ㆍ진료과 검토 후 전산 입력	Y			5	2	약품별 입력 건수	981	4.03704	0.0420525	-					0	1762	7.07631	0.0737115	0	0			0
724	약무정보	약무정보	임상지원실	팀 의료활동 및 약물요법 환자관리	팀 의료활동 및 약물요법 환자관리	팀의료활동	1	0	신임평가	CP	CP_03	항암전산관리_프로토콜 리뷰	항암 프로토콜의 적절성 검토 ㆍ프로토콜 관련 근거 자료 수집 /ㆍ용량, 희석 수액, 투약 시간, 투여 스케쥴을 설정 /ㆍ보험 여부 확인 /ㆍ전처치, 진토제 등 병행 요법 검토 / ㆍ진료과 검토 후 전산 입력	Y			30	1	프로토콜별 입력 건수	173	0.711934	0.0444959	-					0	62	0.248996	0.0155622	0	0			0
725	약무정보	약무정보	임상지원실	팀 의료활동 및 약물요법 환자관리	팀 의료활동 및 약물요법 환자관리	팀의료활동	1	0	신임평가	CP	CP_05	회진 참여	ㆍ팀의료 활동 ㆍ약물 관련 문제 목록 작성 ㆍ실제 투약 현황 파악 ㆍ처방 중재의 추적 관찰 ㆍ병동에서 약물 사용 현황 파악				840	7	매일 1회	243	1	1.75	-					0	249	1	1.75	0	0			0	[120분x6명]
726	약무정보	약무정보	임상지원실	팀 의료활동 및 약물요법 환자관리	팀 의료활동 및 약물요법 환자관리	팀의료활동	1	0	신임평가	CP	CP_05	회진 참여 (ONC)	ㆍ팀의료 활동 ㆍ약물 관련 문제 목록 작성 ㆍ실제 투약 현황 파악 ㆍ처방 중재의 추적 관찰 ㆍ병동에서 약물 사용 현황 파악				180	3	매일 1회	243	1	0.375	-					0	249	1	0.375	0	0			0	[60분x3명]
727	약무정보	약무정보	임상지원실	팀 의료활동 및 약물요법 환자관리	팀 의료활동 및 약물요법 환자관리	팀의료활동	1	0	신임평가	CP	CP_03	희귀의약품 및 기타 약품 관리	ㆍ희귀의약품 관리 대상 약품 확인 (희귀의약품센터 정보확인) /ㆍ처방용량 및 투여방법 확인 /ㆍ희귀의약품 처방 관리 (약품도입, 처방발행 등에 대한 정보제공 등)	Y			15	2	관리 약품 건수	573	2.35802	0.0736883	-					0	187	0.751004	0.0234689	0	0			0
728	약무정보	약무정보	임상지원실	환자 복약상담	환자교육, 복약상담	복약상담	1	0	신임평가	CP	CP_04	환자복약지도 교육	ㆍ환자집단교육 (약물설명 및 복약지도) 시행	Y			60	3	집단교육 시행 건수	13	0.0534979	0.00668724	-					0	40	0.160643	0.0200803	0	0			0
729	약무정보	약무정보	임상지원실	환자 복약상담	환자교육, 복약상담	복약상담	1	0	신임평가	CP	CP_04	환자복약지도 교육	ㆍ환자 개인별 약물 설명 및 복약지도 시행 ㆍEMR에 복약상담 내역을 기록	Y			15	5	복약상담 기록건수	1123	4.6214	0.144419	-					0	2372	9.5261	0.297691	0	0			0
730	약무정보	약무정보	임상지원실	환자 복약상담	환자교육, 복약상담	복약상담	1	0	신임평가	CP	CP_04	환자복약지도 교육	복약상담 사후관리 ㆍ환자 퇴원후 전화/환자내원시 복약지도	Y			10	2	복약상담 사후관리 건수	80	0.329218	0.00685871	-					0	256	1.02811	0.021419	0	0			0
추가		약무정보	임상지원실	없음	약대학생 심화실습	학생교육						약대학생교육	실습프리셉터 ㆍ강의 ㆍ실습지도 ㆍ교안작성
추가		약무정보	임상지원실	약물사용모니터링 및 평가	약물사용모니터링 및 평가	약물 오류 관리						약물 오류 보고 및 평가	약물오류 보고 및 평가 ㆍ약물 오류 발생 시 발생원인평가 ㆍ전산 보고 (환자안전사례 포함)
추가		약무정보	임상지원실	약물사용모니터링 및 평가	약물사용모니터링 및 평가	약물 오류 관리						약물 오류 예방활동	약물오류 예방활동 ㆍ전산 수정, 의료진 교육 등 오류 예방활동

## Sheet: 1.2018실적update(2)
주원 No	업무 no	Unit(구)	unit(신)	장소	과업명(변경전)	과업명	유형	우선순위	AGS	신임평가	업무구분 (대, code_L1)	업무구분 (중, code_L2)	과업 설명	주요업무	필수업무	휴일 필수업무	야간	건당 소요시간(분)	작업인원 (명)- 무시!!	주요지표 (2013)	2018년 실적 (평일) : 170701~180630	일평균 (평일) 243일	업무량 (평일)	2018년 실적 (토요일)	2018년 실적 (휴일)	조무원 업무 (a)	조무원 추가이관 가능업무 (b)	조무원 업무비중 (a+b) %	조무원 업무량	2012년 실적 (평일)	일평균 (평일)	업무량 (평일)	2012년 실적 (토요일)	2012년 실적 (휴일)	조무원	조무원/봉사자비중	조무원 업무량	비고
2523	699	약무정보	약무정보	임상지원실	고위험환자 처방감사 ㆍ중환자 ㆍ항암화확치료 환자 ㆍ소아 및 신생아 ㆍ장기/골수이식 환자	고위험환자 처방감사 ㆍ중환자 ㆍ항암화확치료 환자 ㆍ소아 및 신생아 ㆍ장기/골수이식 환자	처방감사	1	AGS	신임평가	CP	CP_02	고영양수액(TPN) 처방감사	Special TPN(환자별 맞춤고영양액) 처방 감사 ㆍ매일 조제전 감사 시행 ㆍ수액, 전해질 투여량 감사 ㆍ영양 지원 현황에 따라 공급량 조정				3	6	Special TPN 감사 건수	14991	61.69	0.385562	4294					0	30453	122.3	0.8	0	0			0
2524	700	약무정보	약무정보	임상지원실	고위험환자 처방감사 ㆍ중환자 ㆍ항암화확치료 환자 ㆍ소아 및 신생아 ㆍ장기/골수이식 환자	고위험환자 처방감사 ㆍ중환자 ㆍ항암화확치료 환자 ㆍ소아 및 신생아 ㆍ장기/골수이식 환자	처방감사	1	AGS	신임평가	CP	CP_02	고영양수액(TPN) 처방감사	TPN 관련 중재 활동 (유선/대면) ㆍ처방 누락 , 투여량 관련 직접적 중재 ㆍ처방 변경, 중단에 대한 기록 작성				2	6	TPN 처방 중재 건수	3259	13.41	0.055875	-					0	11846	47.6	0.2	0	0			0
2525	701	약무정보	약무정보	임상지원실	고위험환자 처방감사 ㆍ중환자 ㆍ항암화확치료 환자 ㆍ소아 및 신생아 ㆍ장기/골수이식 환자	고위험환자 처방감사 ㆍ중환자 ㆍ항암화확치료 환자 ㆍ소아 및 신생아 ㆍ장기/골수이식 환자	처방감사	1	AGS	신임평가	CP	CP_02	고영양수액(TPN) 처방감사	기타 TPN(vanilla TPN, 특수 투석액) 조제 관리 ㆍ기타 TPN 포뮬라 관리 ㆍ기타 TPN 처방 교육 ㆍ기타 TPN 처방 감사 및 조제 의뢰				2	2	기타 TPN 관리 건수	127	0.52	0.00216667	-					0	348	1.4	0	0	0			0
2526	702	약무정보	약무정보	임상지원실	고위험환자 처방감사 ㆍ중환자 ㆍ항암화확치료 환자 ㆍ소아 및 신생아 ㆍ장기/골수이식 환자	고위험환자 처방감사 ㆍ중환자 ㆍ항암화확치료 환자 ㆍ소아 및 신생아 ㆍ장기/골수이식 환자	처방감사	1	AGS	신임평가	CP	CP_02	처방 감사	항암제 처방감사 ㆍ환자 기본 정보 확인 : 상병명, 성별, 나이, 신체 계측 / ㆍ환자 병력 확인 : 투약력, 독성 이력 ㆍ항암제 처방 조회 /ㆍ임상 관찰, 진단 검사, 치료 반응 및 부작용 확인 /ㆍ처방 감사 : 프로토콜 선택 및 용량, 용법, 희석수액, 투여시간, 치료기간의 적절성 검토				2	5	항암제 처방감사 건수	64010	263.42	1.09758	13751					0	59958	240.8	1	0	0			0
2527	703	약무정보	약무정보	임상지원실	고위험환자 처방감사 ㆍ중환자 ㆍ항암화확치료 환자 ㆍ소아 및 신생아 ㆍ장기/골수이식 환자	고위험환자 처방감사 ㆍ중환자 ㆍ항암화확치료 환자 ㆍ소아 및 신생아 ㆍ장기/골수이식 환자	처방감사	1	AGS	신임평가	CP	CP_02	처방 감사	항생제 처방 감사 ㆍ환자 기본 정보 확인 : 상병명, 성별, 나이, 신체 계측 / ㆍ환자 병력 확인 : 투약력, 독성 이력 ㆍ항생제 처방 조회 /ㆍ임상 관찰, 진단 검사, 미생물 검사결과, 치료 반응 및 부작용 확인 /ㆍ처방 감사 : 항생제 선택 및 용량, 용법, 희석수액, 투여시간, 치료기간의 적절성 검토				2	10	항생제 처방감사 건수	204381	841.07	3.50446	-					0	148482	596.3	2.5	0	0			0
2528	704	약무정보	약무정보	임상지원실	고위험환자 처방감사 ㆍ중환자 ㆍ항암화확치료 환자 ㆍ소아 및 신생아 ㆍ장기/골수이식 환자	고위험환자 처방감사 ㆍ중환자 ㆍ항암화확치료 환자 ㆍ소아 및 신생아 ㆍ장기/골수이식 환자	처방감사	1	AGS	신임평가	CP	CP_02	처방 감사	퇴원약 처방 감사 ㆍ환자 기본 정보 확인 : 상병명, 성별, 나이, 신체 계측 /ㆍ환자 병력 확인 : 투약력, 독성 이력 ㆍ퇴원약 처방 조회/ ㆍ입원시 경과기록 확인 /ㆍ처방 감사 : 용량, 단위, 횟수, 방법, 처방일수의 적절성 검토				2	6	퇴원약 처방감사 건수	65954	271.42	1.13092	-					0	40208	161.5	0.7	0	0			0
2529	705	약무정보	약무정보	임상지원실	고위험환자 처방감사 ㆍ중환자 ㆍ항암화확치료 환자 ㆍ소아 및 신생아 ㆍ장기/골수이식 환자	고위험환자 처방감사 ㆍ중환자 ㆍ항암화확치료 환자 ㆍ소아 및 신생아 ㆍ장기/골수이식 환자	처방감사	1	AGS	신임평가	CP	CP_02	처방 감사	일반약(고위험약물 제외약물) 처방약물 ㆍ처방 감사 : 용량, 용법, 희석수액, 특수속도단위, 투여시간의 적절성 검토 /ㆍ약물 상호작용 및 한계량 검토				0.5	10	처방감사 건수	587404	2417.3	2.51802	-					0	684103	2747.4	2.9	0	0			0
2530	706	약무정보	약무정보	임상지원실	고위험환자 처방감사 ㆍ중환자 ㆍ항암화확치료 환자 ㆍ소아 및 신생아 ㆍ장기/골수이식 환자	고위험환자 처방감사 ㆍ중환자 ㆍ항암화확치료 환자 ㆍ소아 및 신생아 ㆍ장기/골수이식 환자	처방감사	1	AGS	신임평가	CP	CP_02	처방 중재 활동	의료진 대상 직접적 처방 중재 활동 (유선/대면) ㆍ조제 관련 중재 활동 (중복처방, 제형 변경, 일수 변경 등) /ㆍ안전성 관련 중재 활동 (파우더 금지, 배합금기, 혼합 등) /ㆍ약물치료 관련 중재 활동 (용량, 적응증, 부작용, TDM, 상호작용, TPN 등) /ㆍ약품정보 관련 중재 활동 /ㆍ경제성 관련 중재 활동 /ㆍ처방 변경, 중단에 대한 기록 작성				2	10	처방중재 건수	15518	63.86	0.266083	209					0	10784	43.3	0.2	0	0			0
2531	707	약무정보	약무정보	임상지원실	약물사용모니터링 및 평가	약물사용모니터링 및 평가	consult 회신 및 약물사용모니터링	1	AGS	신임평가	CP	CP_03	고위험환자 영양공급내역 현황작성	영양불량 고위험환자의 영양지원 현황 파악 ㆍ영양공급량 계산 ㆍ환자별 영양 공급량 재확인 및 전산 입력				2	2	영양계산 입력 건수	18175	74.79	0.311625	-					0	6587	26.5	0.1	0	0			0
2532	708	약무정보	약무정보	임상지원실	약물사용모니터링 및 평가	약물사용모니터링 및 평가	consult 회신 및 약물사용모니터링	1	AGS	신임평가	CP	CP_03	약물이상반응 보고 (report 작성)	약물이상반응 보고 ㆍ약물 관련 부작용 발생 여부/인과관계 파악 ㆍ의료진에게 부작용정보 제공 ㆍ약물감시센터로 보고				10	10	약물이상반응 보고 건수	94	0.39	0.008125	-					0	539	2.2	0	0	0			0	일지
2533	709	약무정보	약무정보	임상지원실	약물사용모니터링 및 평가	약물사용모니터링 및 평가	consult 회신 및 약물사용모니터링	1	AGS	신임평가	CP	CP_03	영양지원(NST) 자문	영양불량 고위험환자 대상 정맥영양지원 자문 (EMR colnsult 회신) ㆍ현재 공급량 파악 ㆍ영양불량 위험도 검색 ㆍ영양 요구량 산정 ㆍ공급량 및 투여방법 추천				20	5	NST 회신서 작성 건수	3067	12.62	0.525833	-					0	787	3.2	0.1	0	0			0
2534	710	약무정보	약무정보	임상지원실	약물사용모니터링 및 평가	약물사용모니터링 및 평가	consult 회신 및 약물사용모니터링	1	AGS	신임평가	CP	CP_03	영양지원(NST) 자문	NST 의뢰 환자 대상으로 영양지원 현황 관리 ㆍ고위험환자 영양지원 추척 관찰 ㆍ영양지원 중재 활동 ㆍ1주일마다 기록 작성				3	2	영양지원 관리 환자수	4461	18.36	0.11475	-					0	4511	18.1	0.1	0	0			0
2535	711	약무정보	약무정보	임상지원실	약물사용모니터링 및 평가	약물사용모니터링 및 평가	consult 회신 및 약물사용모니터링	1	AGS	신임평가	CP	CP_02	처방 중재 활동	TDM 대상 약물 관련 중재 활동 (consult 외) ㆍTDM 시행 권유 ㆍ용량 변경 중재 ㆍTDM 사유 설명 ㆍ처방 변경, 중단에 대한 기록 작성				2	6	TDM약물 중재 건수	1281	5.27	0.0219583	-					0	2677	10.8	0	0	0			0
2536	712	약무정보	약무정보	임상지원실	약물사용모니터링 및 평가	약물사용모니터링 및 평가	consult 회신 및 약물사용모니터링	1	AGS	신임평가	CP	CP_03	TDM consult 자문	TDM 통한 약물 용량 설정 (EMR colnsult 회신) ㆍ 환자 상태 확인, 투약 모니터링 ㆍ 약동학 인자 산출 및 해석 ㆍ 환자별 맞춤 용량 설정 ㆍ 타과 의뢰 회신서 작성				30	8	EMR TDM colnsult 회신건수	3557	14.64	0.915	-					0	4026	16.2	1	0	0			0
2537	713	약무정보	약무정보	임상지원실	약물요법 관련 교육 및 연구수행	약물요법 관련 교육 및 연구수행	약품정보제공	1	0	신임평가	TT	TT_03	저널 및 약물 관련 발표/교육	저널 리뷰 (Conference) ㆍ최신 뉴스관련 주제 선정 ㆍ상세 자료 수집 ㆍ발표 및 토의 ㆍ자료작성 및 공유				60	8	1회/월	12	0.05	0.00625	-					0	12	0	0	0	0			0	[60분x8명]
2538	714	약무정보	약무정보	임상지원실	약품정보제공	약품 및 약물요법 정보제공	약품정보제공	1	0	신임평가	AM	AM_01	의약정보 Q&A	정보 요청 사항에 대한 적절한 정보 제공 (의료진/환자, 문서제공)				20	9	약품정보 제공 건수	2218	9.13	0.380417	-					0	1860	7.5	0.3	0	0			0
2539	715	약무정보	약무정보	임상지원실	업무보고 및 분석	업무실적 분석 및 부서/경영진 보고자료 작성	부서 행정	3	0	0	AM	AM_05	업무보고 및 일지작성	업무일지 작성 및 업무 실적 통계				10	1	매월 1회	12	0.05	0.00104167	-					0	12	0	0	0	0			0
2540	716	약무정보	약무정보	임상지원실	업무보고 및 분석	업무실적 분석 및 부서/경영진 보고자료 작성	부서 행정	3	0	0	AM	AM_05	업무일지 작성	업무일지 작성				5	1	매일 1회	243	1	0.0104167	-					0	249	1	0	0	0			0
2541	717	약무정보	약무정보	임상지원실	출판물 발간	약품 및 약물요법 출판물 발간	약품정보제공	1	0	신임평가	AM	AM_11	원내 지침서 발간/원고 작성	항암책자 발간				3600	3	책자발간 실적	-	0	0	-					0	1	0	0	0	0			0	[1200분x3명]
2542	718	약무정보	약무정보	임상지원실	출판물 발간	약품 및 약물요법 출판물 발간	약품정보제공	1	0	신임평가	AM	AM_11	원내 지침서 발간/원고 작성	중환자 영양지침서 집필				4800	4	책자발간 실적	-	0	0	-					0	1	0	0	0	0			0	[1200분x4명]
2543	719	약무정보	약무정보	임상지원실	출판물 발간	약품 및 약물요법 출판물 발간	약품정보제공	1	0	신임평가	AM	AM_11	원내 지침서 발간/원고 작성	중환자 지침서 집필				1200	1	책자발간 실적	-	0	0	-					0	1	0	0	0	0			0
2544	720	약무정보	약무정보	임상지원실	팀 의료활동 및 약물요법 환자관리	팀 의료활동 및 약물요법 환자관리	팀의료활동	1	0	신임평가	CP	CP_05	진료과 회진 (NST Team)	NST 과별 회진 ㆍ주2회 회진 참여 ㆍ영양 관련 문제점 상의 ㆍ영양지원 추천 공유				120	4	주 2회	156	0.64	0.16	-					0	104	0.4	0.1	0	0			0	[60분x2명]
2545	721	약무정보	약무정보	임상지원실	팀 의료활동 및 약물요법 환자관리	팀 의료활동 및 약물요법 환자관리	팀의료활동	1	0	신임평가	CP	CP_05	소속 진료과 컨퍼런스 및 회의 참여	ㆍ최신 약물 치료 관련 저널 및 지침 공유				600	10	매주 1회	52	0.21	0.2625	-					0	52	0.2	0.3	0	0			0	[60분x10명]
2546	722	약무정보	약무정보	임상지원실	팀 의료활동 및 약물요법 환자관리	팀 의료활동 및 약물요법 환자관리	팀의료활동	1	0	신임평가	CP	CP_01	약사회진노트/ EMR 기록지 작성 및 환자관리	ㆍ병력, 투약력, 부작용 등 약물 관련 문제점을 기록 ㆍ신환의 입원기록 및 경과 기록 확인 ㆍ문제 목록 확인 ㆍ새롭게 추가된 모든 약물 처방 감사 ㆍ알러지 및 약물 부작용 이력 확인				5	9	관리 환자수	43160	177.61	1.8501	-					0	62728	251.9	2.6	0	0			0
2547	723	약무정보	약무정보	임상지원실	팀 의료활동 및 약물요법 환자관리	팀 의료활동 및 약물요법 환자관리	팀의료활동	1	0	신임평가	CP	CP_03	항암전산관리_약품별	항암 전산에 입력된 약물 변경 및 수정 ㆍ용량, 희석 수액, 투약 시간, 투여 스케쥴을 설정 / ㆍ보험 여부 확인 /ㆍ진료과 검토 후 전산 입력				5	2	약품별 입력 건수	981	4.04	0.0420833	-					0	1762	7.1	0.1	0	0			0
2548	724	약무정보	약무정보	임상지원실	팀 의료활동 및 약물요법 환자관리	팀 의료활동 및 약물요법 환자관리	팀의료활동	1	0	신임평가	CP	CP_03	항암전산관리_프로토콜 리뷰	항암 프로토콜의 적절성 검토 ㆍ프로토콜 관련 근거 자료 수집 /ㆍ용량, 희석 수액, 투약 시간, 투여 스케쥴을 설정 /ㆍ보험 여부 확인 /ㆍ전처치, 진토제 등 병행 요법 검토 / ㆍ진료과 검토 후 전산 입력				30	1	프로토콜별 입력 건수	173	0.71	0.044375	-					0	62	0.2	0	0	0			0
2549	725	약무정보	약무정보	임상지원실	팀 의료활동 및 약물요법 환자관리	팀 의료활동 및 약물요법 환자관리	팀의료활동	1	0	신임평가	CP	CP_05	회진 참여	ㆍ팀의료 활동 ㆍ약물 관련 문제 목록 작성 ㆍ실제 투약 현황 파악 ㆍ처방 중재의 추적 관찰 ㆍ병동에서 약물 사용 현황 파악				840	7	매일 1회	243	1	1.75	-					0	249	1	1.8	0	0			0	[120분x6명]
2550	726	약무정보	약무정보	임상지원실	팀 의료활동 및 약물요법 환자관리	팀 의료활동 및 약물요법 환자관리	팀의료활동	1	0	신임평가	CP	CP_05	회진 참여 (ONC)	ㆍ팀의료 활동 ㆍ약물 관련 문제 목록 작성 ㆍ실제 투약 현황 파악 ㆍ처방 중재의 추적 관찰 ㆍ병동에서 약물 사용 현황 파악				180	3	매일 1회	243	1	0.375	-					0	249	1	0.4	0	0			0	[60분x3명]
2551	727	약무정보	약무정보	임상지원실	팀 의료활동 및 약물요법 환자관리	팀 의료활동 및 약물요법 환자관리	팀의료활동	1	0	신임평가	CP	CP_03	희귀의약품 및 기타 약품 관리	ㆍ희귀의약품 관리 대상 약품 확인 (희귀의약품센터 정보확인) /ㆍ처방용량 및 투여방법 확인 /ㆍ희귀의약품 처방 관리 (약품도입, 처방발행 등에 대한 정보제공 등)				15	2	관리 약품 건수	573	2.36	0.07375	-					0	187	0.8	0	0	0			0
2552	728	약무정보	약무정보	임상지원실	환자 복약상담	환자교육, 복약상담	복약상담	1	0	신임평가	CP	CP_04	환자복약지도 교육	ㆍ환자집단교육 (약물설명 및 복약지도) 시행				60	3	집단교육 시행 건수	13	0.05	0.00625	-					0	40	0.2	0	0	0			0
2553	729	약무정보	약무정보	임상지원실	환자 복약상담	환자교육, 복약상담	복약상담	1	0	신임평가	CP	CP_04	환자복약지도 교육	ㆍ환자 개인별 약물 설명 및 복약지도 시행 ㆍEMR에 복약상담 내역을 기록				15	5	복약상담 기록건수	1123	4.62	0.144375	-					0	2372	9.5	0.3	0	0			0
2554	730	약무정보	약무정보	임상지원실	환자 복약상담	환자교육, 복약상담	복약상담	1	0	신임평가	CP	CP_04	환자복약지도 교육	복약상담 사후관리 ㆍ환자 퇴원후 전화/환자내원시 복약지도				10	2	복약상담 사후관리 건수	80	0.33	0.006875	-					0	256	1	0	0	0			0

## Sheet: 2.신규업무
새로운 업무구분	업무 no	Unit(구)	unit(신)	장소	과업명(변경전)	과업명	유형	우선순위	AGS	신임평가	업무구분 (대, code_L1)	업무구분 (중, code_L2)	과업 설명	주요업무	필수업무	휴일 필수업무	야간	건당 소요시간(분)	작업인원 (명)- 무시!!	주요지표 (2013)	2018년 실적 (평일) : 170701~180630	일평균 (평일) 243일	업무량 (평일)	2018년 실적 (토요일)	2018년 실적 (휴일)	조무원 업무 (a)	조무원 추가이관 가능업무 (b)	조무원 업무비중 (a+b) %	조무원 업무량	비고
임상지원_약물조화	1063	신규	약무정보	임상지원실	없음	팀 의료활동 및 약물요법 환자관리	팀의료활동	1	0	신임평가	CP	CP_01	약물조화클리닉 외래 참여	ㆍ팀의료 활동 ㆍ약물 관련 문제 목록 작성 ㆍ실제 투약 현황 파악				360	1	주 3회	13	0.0534979	0.0401235							2017년부터 업무시작
임상지원_약물조화	1064	신규	약무정보	임상지원실	없음	약물사용모니터링 및 평가	consult 회신 및 약물사용모니터링	1	0	신임평가	CP	CP_01	Medication reconciliation 자문	약물관련 고위험 노인환자 대상 처방검토자문 (EMR 회신) ㆍ과거 및 현재 약물요법 파악 ㆍ약물 부조화평가 및 이상반응 검토 ㆍ노인 부적절 처방검토 ㆍ처방검토 종합평가				60	1	노인 약물처방검토 건수	14	0.0576132	0.00720165							2017년부터 업무시작
임상지원업무	1072	신규	약무정보	임상지원실	없음	팀 의료활동 및 약물요법 환자관리	팀의료활동	2	0		QUM	QUM_01	중환자 담당약사 업무	중환자실 다빈도 약물 처방 및 투약 검토 및 관리 ㆍ지속주입약물/CPCR 약물 정보 관리, 표준화 ㆍ용량, 희석, 투여방법 표준화 ㆍ중환자 표준 약물처방 입력 관리 ㆍ중환자 약물투여 지침 작성 및 관리				180	1	관리 횟수	25	0.102881	0.0385802							중환자 약사 5명
임상지원업무	1073	신규	약무정보	임상지원실	없음	팀 의료활동 및 약물요법 환자관리	팀의료활동	2	0		QUM	QUM_01	담당약사 업무	다빈도 처방약물 관리 ㆍ파트별 다빈도 약물 처방 및 약물정보, 투약 관리 ㆍ중환자 항생제, 진정/진통제 ㆍ암 경구항암제, 최신 항암제 ㆍ소아 약용량 ㆍ노인 주의의약품				180	1	관리 횟수	10	0.0411523	0.0154321							항생제 경구항암제

## Sheet: 2.신규업무(2)
주원 No	업무 no	Unit(구)	unit(신)	장소	과업명(변경전)	과업명	유형	우선순위	AGS	신임평가	업무구분 (대, code_L1)	업무구분 (중, code_L2)	과업 설명	주요업무	필수업무	휴일 필수업무	야간	건당 소요시간(분)	작업인원 (명)- 무시!!	주요지표 (2013)	2018년 실적 (평일) : 170701~180630	일평균 (평일) 243일	업무량 (평일)	2018년 실적 (토요일)	2018년 실적 (휴일)	조무원 업무 (a)	조무원 추가이관 가능업무 (b)	조무원 업무비중 (a+b) %	조무원 업무량	2012년 실적 (평일)	일평균 (평일)	업무량 (평일)	2012년 실적 (토요일)	2012년 실적 (휴일)	조무원	조무원/봉사자비중	조무원 업무량	비고
	1061	약무정보	약무정보	임상지원실	팀 의료활동 및 약물요법 환자관리	팀 의료활동 및 약물요법 환자관리	팀의료활동	1	0	신임평가	CP	CP_05	약물조화클리닉 외래 참여	ㆍ팀의료 활동 ㆍ약물 관련 문제 목록 작성 ㆍ실제 투약 현황 파악				270	1	주 3회	13	0.0534979	0.0300926
	1062	약무정보	약무정보	임상지원실	약물사용모니터링 및 평가	약물사용모니터링 및 평가	consult 회신 및 약물사용모니터링	1	0	신임평가	CP	CP_03	Medication reconciliation 자문	약물관련 고위험 노인환자 대상 처방검토자문 (EMR 회신) ㆍ과거 및 현재 약물요법 파악 ㆍ약물 부조화평가 및 이상반응 검토 ㆍ노인 부적절 처방검토 ㆍ처방검토 종합평가				30	1	노인 약물처방검토 건수	94	0.386831	0.024177
	1063	약무정보	약무정보	임상지원실	없음	약대학생 심화실습	학생교육						약대학생교육	실습프리셉터 ㆍ강의 ㆍ실습지도 ㆍ교안작성				600	10	주 1회	52	0.21399	0.2625															(60분x10명)

## Sheet: 3.2018실적_지표변경반영
업무 no	Unit(구)	unit(신)	장소	과업명(변경전)	과업명	유형	우선순위	AGS	신임평가	업무구분 (대, code_L1)	업무구분 (중, code_L2)	과업 설명	주요업무	필수업무	휴일 필수업무	야간	건당 소요시간(분)	작업인원 (명)- 무시!!	주요지표 (2013)	2018년 실적 (평일) : 170701~180630	일평균 (평일) 243일	업무량 (평일)	2018년 실적 (토요일)	2018년 실적 (휴일)	조무원 업무 (a)	조무원 추가이관 가능업무 (b)	조무원 업무비중 (a+b) %	조무원 업무량	2012년 실적 (평일)	일평균 (평일)	업무량 (평일)	2012년 실적 (토요일)	2012년 실적 (휴일)	조무원	조무원/봉사자비중 (%)	조무원 업무량	비고	수정사항	재확인 요청사항
88	동관조제	조제1	동관입원약국	복약상담(흡입기, 와파린)	환자교육, 복약상담	복약상담	1	0	신임평가	CP	CP_04	복약상담(흡입기, 와파린)	ㆍ복약상담 대상 검토 ㆍ환자정보 수집 ㆍ환자 개인별 약물 설명 및 복약지도 시행 ㆍEMR에 복약상담 내역을 기록				20	1	복약지도 건수	0	0	0						0	2093	8.40562	0.350234	0	0			0		[지표변경] 신관입원약국 업무로 변경됨.
144	동관조제	조제1	동관입원약국	정규처방 조제및감사	정규처방 조제 및 감사	조제	1	0	0	DP	DP_01	정규 주사약 감사	정규주사 감사(환자별 MRDICATION CASSETTE내의 약품과 수량등의 일치여부를 확인한다.)				0.05	1	품목수		0	0						0	1528516	6138.62	0.639439	56753	72514			0	*기초수액등 미포함시(0.1)	삭제 요청하였으나 일단 유지함
145	동관조제	조제1	동관입원약국	정규처방 조제및감사	정규처방 조제 및 감사	조제	1	0	0	DP	DP_01	정규 주사약 감사	휴일 총량조제 감사				0.05		품목수		0	0						0	0	0	0	232804	297453			0		삭제 요청하였으나 일단 유지함
146	동관조제	조제1	동관입원약국	정규처방 조제및감사	정규처방 조제 및 감사	조제	1	0	0	DP	DP_01	정규 주사약 조제	병동별 총량 조제				0.08	1	품목수		0	0						0	1528516	6138.62	1.0231	289557	369967			0	*기초수액등 미포함시(0.14)	삭제 요청하였으나 일단 유지함
147	동관조제	조제1	동관입원약국	정규처방 조제및감사	정규처방 조제 및 감사	조제	1	0	0	DP	DP_01	정규 주사약 조제	약품 일보 출력 및 병동별 분류				20	1	매일 1회		0	0						0	249	1	0.0416667	50	67			0		삭제 요청하였으나 일단 유지함
148	동관조제	조제1	동관입원약국	정규처방 조제및감사	정규처방 조제 및 감사	조제	1	0	0	DP	DP_01	정규 주사약 조제	조제 및 검수전 반납확인 및 처리				10	1	매일 1회		0	0						0	249	1	0.0208333	50	67			0		삭제 요청하였으나 일단 유지함
149	동관조제	조제1	동관입원약국	정규처방 조제및감사	정규처방 조제 및 감사	조제	1	0	0	DP	DP_01	정규 주사약 조제	환자별 조제				0.13	1	품목수		0	0						0	1528516	6138.62	1.66254	289557	369967			0	*기초수액등 미포함시(0.0.13)	삭제 요청하였으나 일단 유지함
150	동관조제	조제1	동관입원약국	정규처방 조제및감사	정규처방 조제 및 감사	조제	1	0	0	DP	DP_01	정규 주사약 조제	ICU 라벨 붙이기(fetch)				0.05	1	품목수		0	0						0	299589	1203.17	0.12533	56753	72514			0		삭제 요청하였으나 일단 유지함
151	동관조제	조제1	동관입원약국	정규처방 조제및감사	정규처방 조제 및 감사	조제	1	0	0	DP	DP_01	정규 처방약 감사	환자별로 패킹				0.1		품목수		0	0						0	1790942	7192.54	1.49845	361002	464309			0		삭제 요청하였으나 일단 유지함
152	동관조제	조제1	동관입원약국	정규처방 조제및감사	정규처방 조제 및 감사	조제	1	0	0	DP	DP_01	정규 처방약 감사	DC/ 반납내역 확인/재조제				0.5	1	건수		0	0						0	12201	49	0.0510417	2450	3283			0		삭제 요청하였으나 일단 유지함
153	동관조제	조제1	동관입원약국	정규처방 조제및감사	정규처방 조제 및 감사	조제	1	0	0	DP	DP_01	정규약 조제 (정규성추가 포함)	경구용 라벨 작성(batch 조제)				0.05	1	품목수		0	0						0	585276	2350.51	0.244844	118225	151139	Y	100	0.244844	조무원 100%	삭제 요청하였으나 일단 유지함
154	동관조제	조제1	동관입원약국	정규처방 조제및감사	정규처방 조제 및 감사	조제	1	0	0	DP	DP_01	정규약 조제 (정규성추가 포함)	라벨출력				15	1	매일 2회		0	0						0	498	2	0.0625	100	134	Y	100	0.0625	조무원 100%	삭제 요청하였으나 일단 유지함
155	동관조제	조제1	동관입원약국	정규처방 조제및감사	정규처방 조제 및 감사	조제	1	0	0	DP	DP_01	정규약 조제 (정규성추가 포함)	병동별 처방전 및 라벨 분류				10	1	매일 1회		0	0						0	249	1	0.0208333	50	67	Y	100	0.0208333	조무원 100%	삭제 요청하였으나 일단 유지함
156	동관조제	조제1	동관입원약국	정규처방 조제및감사	정규처방 조제 및 감사	조제	1	0	0	DP	DP_01	정규약 조제 (정규성추가 포함)	산제조제				0.25		조제젯수		0	0						0	323640	1299.76	0.676958	64712	87361			0	품목당0.5	삭제 요청하였으나 일단 유지함
157	동관조제	조제1	동관입원약국	정규처방 조제및감사	정규처방 조제 및 감사	조제	1	0	0	DP	DP_01	정규약 조제 (정규성추가 포함)	시럽조제				0.45		품목수		0	0						0	137624	552.707	0.518163	27565	35100			0		삭제 요청하였으나 일단 유지함
158	동관조제	조제1	동관입원약국	정규처방 조제및감사	정규처방 조제 및 감사	조제	1	0	0	DP	DP_01	정규약 조제 (정규성추가 포함)	외용조제				0.3		품목수		0	0						0	93269	374.574	0.234109	19071	24760			0		삭제 요청하였으나 일단 유지함
159	동관조제	조제1	동관입원약국	정규처방 조제및감사	정규처방 조제 및 감사	조제	1	0	0	DP	DP_01	정규약 조제 (정규성추가 포함)	집계				5	1	매일 2회		0	0						0	498	2	0.0208333	100	134			0		삭제 요청하였으나 일단 유지함
160	동관조제	조제1	동관입원약국	정규처방 조제및감사	정규처방 조제 및 감사	조제	1	0	0	DP	DP_01	정규약 조제 (정규성추가 포함)	처방전 출력				15	1	매일 1회		0	0						0	249	1	0.03125	50	67	Y	100	0.03125	조무원 100%	삭제 요청하였으나 일단 유지함
161	동관조제	조제1	동관입원약국	정규처방 조제및감사	정규처방 조제 및 감사	조제	1	0	0	DP	DP_01	정규약 조제 (정규성추가 포함)	ATC 조제				0.032	1	처방총량		0	0						0	1694395	6804.8	0.453653	346637	441129			0	품목당:0.055	삭제 요청하였으나 일단 유지함
162	동관조제	조제1	동관입원약국	정규처방 조제및감사	정규처방 조제 및 감사	조제	1	0	0	DP	DP_01	정규약 조제 (정규성추가 포함)	ATC 환자별 분류				0.13	1	처방매수		0	0						0	303087	1217.22	0.329663	60466	76921	Y	100	0.329663	조무원 100%	삭제 요청하였으나 일단 유지함
163	동관조제	조제1	동관입원약국	정규처방 조제및감사	정규처방 조제 및 감사	조제	1	0	0	DP	DP_01	정규약 조제 (정규성추가 포함)	D/C 및 반납조회 및 처리(직원)				1	1	매일 3회		0	0						0	747	3	0.00625	150	201	Y	100	0.00625	조무원 100%	삭제 요청하였으나 일단 유지함
164	동관조제	조제1	동관입원약국	정규처방 조제및감사	정규처방 조제 및 감사	조제	1	0	0	DP	DP_01	정규약 조제 (정규성추가 포함)	PACK 조제				0.19		품목수		0	0						0	53097	213.241	0.0844079	10431	13358			0		삭제 요청하였으나 일단 유지함
165	동관조제	조제1	동관입원약국	정규처방 조제및감사	정규처방 조제 및 감사	조제	1	0	0	DP	DP_01	정규약 조제 (정규성추가 포함)	PTP 조제				0.14	1	처방총량		0	0						0	1331310	5346.63	1.55943	272357	346601			0	품목당:0.33	삭제 요청하였으나 일단 유지함
166	동관조제	조제1	동관입원약국	정규처방 조제및감사	정규처방 조제 및 감사	조제	1	0	0	DP	DP_01	환자별 medication cassette 충진	환자별 분류 및 충진				0.2		처방매수		0	0						0	303087	1217.22	0.507174	60466	76921	Y	100	0.507174	조무원 100%	삭제 요청하였으나 일단 유지함
173	동관조제	조제1	동관입원약국	처방검토	처방감사	처방감사	1	AGS	신임평가	CP	CP_02	. 처방내역을 확인, 처방 적절성/타당성 검토	처방 내역확인				2	1	건수		0	0						0	4980	20	0.0833333	250	335			0		삭제 요청하였으나 일단 유지함
174	동관조제	조제1	동관입원약국	처방검토	처방감사	처방감사	1	AGS	신임평가	CP	CP_02	. 처방내역을 확인, 처방 적절성/타당성 검토	처방의와 상의				2	1	건수		0	0						0	4980	20	0.0833333	250	335			0		삭제 요청하였으나 일단 유지함
175	동관조제	조제1	동관입원약국	처방검토	처방감사	처방감사	1	AGS	신임평가	CP	CP_02	. 처방내역을 확인, 처방 적절성/타당성 검토	확인내역 기록				1	1	건수		0	0						0	4980	20	0.0416667	250	335			0		삭제 요청하였으나 일단 유지함
176	동관조제	조제1	동관입원약국	처방검토	처방감사	처방감사	1	AGS	신임평가	CP	CP_02	. 처방내역을 확인, 처방 적절성/타당성 검토	확인필요 처방에 대한 이력검토				3	1	건수		0	0						0	4980	20	0.125	250	335			0		삭제 요청하였으나 일단 유지함
337	신관조제	외래	외래약국	마약류관리	마약류 관리	법규 준수	1	0	0	AM	AM_03	마약류 관리업무	잔여마약 기록/폐기, 보고서 작성				30		매일 1회		0	0	0	0				0	249	1	0.0625	0	0			0		삭제요청
594	약무정보	약무정보	약무실	약품 관리 및 재고운영	약품관리 및 재고운영	약품 발주/공급/재고운영	2	0	0	DNP	DNP_01	업체 직송분 구매	직납 품목 발주 데이터 입력 및 수량 검증 ㆍ혈액투석액 /ㆍ장기이식액 /ㆍ콜론나이트				30	1	주 1회		0	0						0	52	0.208835	0.0130522	0	0			0		삭제요청
601	약무정보	약무정보	약무실	약품 관리 및 재고운영	약품관리 및 재고운영	약품 발주/공급/재고운영	2	0	0	DNP	DNP_01	특수 처방약품 불출	UNIT단위 처방약품 불출 ㆍ처방기록지와 집계처방 확인 ㆍ처방량 합산/오류 검증 ㆍ합산량 출고 및 재고량 확인				0.2	1	UNIT단위 처방약품 출고건수		0	0						0	2256	9.06024	0.0037751	0	0			0	출고데이터 확인 (13년 3월, 1개월 기준)=188건	삭제요청
609	약무정보	약무정보	약무실	외래약국 처방 조제 및 감사	외래약국 처방 조제 및 감사	조제	1	0	0	DP	DP_02	외래약국 처방 조제 및 감사	경구/외용/주사조제 및 투약구업무지원 (점심시간 교대근무)				60		매일 1회		0	0						0	249	1	0.125	0	0			0		삭제요청
620	약무정보	약무정보	약무정보um	약사위원회	약사위원회	위원회	1	AGS	0	QUM	QUM_04	약사위원회 업무 (간사 업무)	약사위원회 안건 서류접수 및 제약사 면담				10	1	심의 안건 건수	368	1.5144	0.0315501						0	250	1.00402	0.020917	0	0			0		한혜원 선생님 작성요
621	약무정보	약무정보	약무정보um	약사위원회	약사위원회	위원회	1	AGS	0	QUM	QUM_04	약사위원회 업무 (간사 업무)	안건별 접수자료 (신약신청서/신청서 개요/ DC자료집/ 약품샘플/ 타위원회 자료) 분류				3	1	심의 안건 건수	368	1.5144	0.00946502						0	250	1.00402	0.0062751	0	0			0		한혜원 선생님 작성요
622	약무정보	약무정보	약무정보um	약사위원회	약사위원회	위원회	1	AGS	0	QUM	QUM_04	약사위원회 업무 (간사 업무)	약사위원회 안건 summary 자료작성 ㆍ약효, 급여여부, 보험약가, 공정서 등재여부 ㆍ신청진료과, 신청자, 신청사유 ㆍ원내 동일계열 약품 사용현황, 처방코드, 보험상한가 ㆍ안건분류 (신약,				15	1	심의 안건 건수	358	1.47325	0.0460391						0	250	1.00402	0.0313755	0	0			0		한혜원 선생님 작성요
623	약무정보	약무정보	약무정보um	약사위원회	약사위원회	위원회	1	AGS	0	QUM	QUM_04	약사위원회 업무 (간사 업무)	신약신청서 배포 (문서) ㆍ심의 순서별 정리 ㆍ복사/묶음/포장/라벨링 ㆍ각 과 의국/재단/팀 배포				180	2	년 6회 (격월 1회)	6	0.0246914	0.00925926						0	6	0.0240964	0.00903614	0	0	y	0.9	0.0081	조무원 업무지원 90% ;복사 및 서류 배포)	한혜원 선생님 작성요
624	약무정보	약무정보	약무정보um	약사위원회	약사위원회	위원회	1	AGS	0	QUM	QUM_04	약사위원회 업무 (간사 업무)	신약신청개요 배포(e-문서) 및 위원회 공지				15	1	년 6회 (격월 1회)	6	0.0246914	0.000771605						0	6	0.0240964	0.000753012	0	0			0		한혜원 선생님 작성요
625	약무정보	약무정보	약무정보um	약사위원회	약사위원회	위원회	1	AGS	0	QUM	QUM_04	약사위원회 업무 (간사 업무)	안건별 상세 심의자료 작성 ㆍ발표용 안건 요약 ㆍ6개월 처방현황 통계자료 추출 (Business object) ㆍ유사약효군 및 동일성분 약품 비교자료 작성 ㆍ복수사용규정 충족여부 점검 ㆍ과거 약사위원회 심의 history (상정여부, 심의결과) 검토 ㆍ진료과 회신의견 정리				60		심의 안건 건수	368	1.5144	0.1893						0	250	1.00402	0.125502	0	0			0		한혜원 선생님 작성요
626	약무정보	약무정보	약무정보um	약사위원회	약사위원회	위원회	1	AGS	0	QUM	QUM_04	약사위원회 업무 (간사 업무)	년간 처방건수 및 사용금액자료 작성				40		년 2회	2	0.00823045	0.000685871						0	2	0.00803213	0.000669344	0	0			0		한혜원 선생님 작성요
627	약무정보	약무정보	약무정보um	약사위원회	약사위원회	위원회	1	AGS	0	QUM	QUM_04	약사위원회 업무 (간사 업무)	위원회 개최 및 심의				120		년 6회 (격월 1회)	6	0.0246914	0.00617284						0	6	0.0240964	0.0060241	0	0			0		한혜원 선생님 작성요
628	약무정보	약무정보	약무정보um	약사위원회	약사위원회	위원회	1	AGS	0	QUM	QUM_04	약사위원회 업무 (간사 업무)	회의결과 요약보고서 작성				30		년 6회 (격월 1회)	6	0.0246914	0.00154321						0	6	0.0240964	0.00150602	0	0			0		한혜원 선생님 작성요
629	약무정보	약무정보	약무정보um	약사위원회	약사위원회	위원회	1	AGS	0	QUM	QUM_04	약사위원회 업무 (간사 업무)	약사위원회 History DB update				10		년 6회 (격월 1회)	6	0.0246914	0.000514403						0	6	0.0240964	0.000502008	0	0			0		한혜원 선생님 작성요
630	약무정보	약무정보	약무정보um	약사위원회	약사위원회	위원회	1	AGS	0	QUM	QUM_04	약사위원회 업무 (간사 업무)	회의록 검증 및 위원장 결재 (off-line)				30		년 6회 (격월 1회)	6	0.0246914	0.00154321						0	6	0.0240964	0.00150602	0	0			0		한혜원 선생님 작성요
631	약무정보	약무정보	약무정보um	약사위원회	약사위원회	위원회	1	AGS	0	QUM	QUM_04	약사위원회 업무 (간사 업무)	약사위원회 심의결과 신청진료과별 공문 발송 (진료과별 안건검증)				2		약사위원회 결과회신 공문발송 건수	184	0.757202	0.00315501						0	170	0.682731	0.00284471	0	0			0	ASANNET 결재문서	한혜원 선생님 작성요
632	약무정보	약무정보	약무정보um	약품 공급관련 업무	약품관리 및 재고운영	약품 발주/공급/재고운영	2	0	0	AM	AM_09	약품 공급/품절 공문 접수	제약사 면담 및 공급대책 회의/ 업무보고 및 지시				5		약제팀 접수공문 건수		0	0						0	438	1.75904	0.0183233	0	0			0		한혜원 선생님 작성요
633	약무정보	약무정보	약무정보um	원내외 공문접수/회람	원내외 공문접수/회람	부서 행정	3	0	0	AM	AM_09	외부기관 공문 접수	ㆍ공문 수신 및 발신 ㆍ결재 및 담당자 회람 ㆍ관련 문서 회신				3		외부기관 (제약사/병원협회/복지부 등) 공문 수신/발송 문서	1010	4.15638	0.0259774						0	71	0.285141	0.00178213	0	0			0		한혜원 선생님 작성요
634	약무정보	약무정보	약무정보um	원내외 공문접수/회람	원내외 공문접수/회람	부서 행정	3	0	0	AM	AM_09	팀내 공문 접수	ㆍ공문 수신 및 발신 ㆍ결재 및 담당자 회람 ㆍ관련 문서 회신				3		ASANNET 공문 수신/발송 문서	2487	10.2346	0.063966						0	4899	19.6747	0.122967	0	0			0		한혜원 선생님 작성요
635	약무정보	약무정보	약무정보um	팀 인력관리	팀 인력관리	부서 행정	3	0	0	AM	AM_06	입사/퇴사자 관리	ㆍ팀 및 unit별 인력현황 update ㆍ입사/퇴사 관련 인사팀 협조요청 ㆍ부서배치 공문 작성				20		월 1회 (인력현황 정기 update 기준)	12	0.0493827	0.00205761						0	12	0.0481928	0.00200803	0	0			0		한혜원 선생님 작성요
636	약무정보	약무정보	약무정보um	PI실 환자안전 peer review	환자안전 향상활동 (Medication safety)	팀의료활동	1	0	신임평가	AM	AM_09	업무협의 (외부 정기회의)	유관 부서와의 현안 검토 및 협의를 위한 회의 참석				90		월 4회	18	0.0740741	0.0138889						0	30	0.120482	0.0225904	0	0			0	2012.6월 업무시작	한혜원 선생님 작성요
764	약무정보	약무정보	제제실	의료기관조제실제제 조제	의료기관조제실 제제 조제	조제	1	0	0	DNP	DNP_04	출고요청약품 조제업무 (재고 미보유 품목)	주사제 조제 (clean bench 멸균조제) 준비 ㆍclean bench setting ㆍ조제 도구 및 혼합조제 약품 alcohol 조제전 멸균 setting ㆍ주사제 mix 및 무균 라벨링 ㆍ고온멸균(autoclave) 및 검사의뢰				15	1	조제 건수	0	0	0	0	0				0	842	3.38153	0.105673	0	0			0		삭제요청
773	약무정보	약무정보	제제실	타 unit 지원업무	조제준비 (예제제 조제, 물품/장비준비)	조제	1	0	0	AM	AM_07	장비 관리	파우더 조제기 필터 청소방법 교육				5	1	월 2회	0	0	0	0	0				0	104	0.417671	0.00435074	0	0			0		삭제요청
3	동관조제	조제1	동관입원약국	기타처방 조제 및 감사	기타처방 조제 및 감사	조제	1	0	0	DP	DP_01	암센타 일반 주사 조제(야간)	조제	Y	Y	Y	0.14	1	품목수	44986	185.128	0.0539955	0	0				0	11617	46.6546	0.0136076	2	0			0		라벨작성 건수와 동일하도록 수정하였음.
4	동관조제	조제1	동관입원약국	기타처방 조제 및 감사	기타처방 조제 및 감사	조제	1	0	0	DP	DP_01	암센타 일반 주사 조제(야간)	조제약 불출확인 및 검수	Y	Y	Y	0.1	1	품목수	44986	185.128	0.0385682	0	0				0	11617	46.6546	0.00971971	2	0			0		라벨작성 건수와 동일하도록 수정하였음.
109	동관조제	조제1	동관입원약국	업무보고 및 분석	업무실적 분석 및 부서/경영진 보고자료 작성	부서 행정	3	0	0	AM	AM_05	업무실적 통계	업무실적 통계				10	1	매월 1회	12	0.0493827	0.00102881						0	12	0.0481928	0.00100402	0	0			0		추가입력함.
110	동관조제	조제1	동관입원약국	업무보고 및 분석	업무실적 분석 및 부서/경영진 보고자료 작성	부서 행정	3	0	0	AM	AM_05	업무일지 작성	업무일지 작성				5	1	매일 1회	243	1	0.0104167						0	249	1	0.0104167	0	0			0		추가입력함.
369	암센터	주사조제	주사조제실	무균조제 및 감사	무균조제 및 감사	조제	1	0	0	DP	DP_02	항암제 조제 후감사	항암제 잔량 검수	Y	Y		30	1	매일업무	243	1	0.0625	51	71				0	249	1	0.0625					0		휴일업무 건수 추가함
378	암센터	주사조제	주사조제실	무균조제 및 감사	무균조제 및 감사	조제	1	0	0	DP	DP_02	조제전 준비	조제전 준비 ㆍUV끄고 컴퓨터켜기 ㆍ전날 4:30pm 이후 나온 처방 스티커불출 ㆍD/C, 반납처방 스티커불출 ㆍ항암제, 기타주사 라벨 출력 ㆍ처방리스트, 약품 summary,당일환자리스트 출력 ㆍ정맥영양 약품사용일보 및 라벨 출력	Y	Y		30	1	매일업무	243	1	0.0625	51	71				0	249	1	0.0625					0		토요일, 휴일기간 입원약국과 맞춰 변경함
399	암센터	주사조제	주사조제실	업무보고 및 분석	업무실적 분석 및 부서/경영진 보고자료 작성	부서 행정	3	0	0	AM	AM_05	업무실적 통계	업무실적 통계				10	1	매월 1회	12	0.0493827	0.00102881						0	12	0.0481928	0.00100402	0	0			0		동일하게 시간 적용함
802	약제팀	전체	전체 um	um 공통업무	부서 운영회의	부서 행정	3	0	0	AM	AM_09	업무개선 계획 수립	ㆍ약국 운영 목표 수립 및 실행 ㆍ투자계획 수립 및 실행 ㆍ업무개선 계획 및 실행 ㆍ부서원 교육평가 및 코칭면담 ㆍ업무별 인력운영검토 및 재배치 ㆍ원내외 비정기 회의				600		유닛별 월 1회	12	0.0493827	0.0617284						0		0	0	0	0			0		5개 유닛 120분씩 월 1회 산정함.
25	동관조제	조제1	동관입원약국	기타처방 조제 및 감사	기타처방 조제 및 감사	조제	1	0	0	DP	DP_01	외래처방의 조제(주간)	산제조제	Y	Y		0.25	1	젯수	0	0	0	250	232				0	224	0.899598	0.000468541	46	21			0
208	신관조제	조제2	신관입원약국	기타처방 조제 및 감사	기타처방 조제 및 감사	조제	1	0	0	DP	DP_01	지원부서 조제 및 감사	지원부서 처방 리스트 출력, 조제, 감사, 불출				0.23		처방 품목수	0	0	0						0	49510	198.835	0.0952753	4475	0			0
209	신관조제	조제2	신관입원약국	기타처방 조제 및 감사	기타처방 조제 및 감사	조제	1	0	0	DP	DP_01	회복실 kit 조제 및 감사	회복실 KIT 감사				1.5		KIT 수	0	0	0						0	2490	10	0.03125	0	0			0	실측 10건/일
210	신관조제	조제2	신관입원약국	기타처방 조제 및 감사	기타처방 조제 및 감사	조제	1	0	0	DP	DP_01	회복실 kit 조제 및 감사	회복실 KIT 반납				1.67		KIT 수	0	0	0						0	747	3	0.0104375	0	0			0	실측 3건/일
211	신관조제	조제2	신관입원약국	기타처방 조제 및 감사	기타처방 조제 및 감사	조제	1	0	0	DP	DP_01	회복실 kit 조제 및 감사	회복실 KIT 조제				2.5		KIT 수	0	0	0						0	2490	10	0.0520833	0	0			0	실측 10건/일
216	신관조제	조제2	신관입원약국	마약류관리	마약류 관리	법규 준수	1	0	0	AM	AM_03	마약류 관리업무	잔여마약 기록/폐기, 보고서 작성				30		매일 1회	0	0	0						0	249	1	0.0625	0	0			0
219	신관조제	조제2	신관입원약국	마약류관리	마약류 관리	법규 준수	1	0	0	AM	AM_03	마약류 반납	마약류 반납 약품 확인/정리/전산처리				0.36		마약류 반납량	0	0	0						0	62909	252.647	0.189485	12662	10508			0
220	신관조제	조제2	신관입원약국	마약류관리	마약류 관리	법규 준수	1	0	0	DP	DP_01	마약류 정규처방 조제 및 감사	정규 마약 검수/불출				0.44		처방량	0	0	0						0	43531	174.823	0.160255	8880	11000			0
221	신관조제	조제2	신관입원약국	마약류관리	마약류 관리	법규 준수	1	0	0	DP	DP_01	마약류 정규처방 조제 및 감사	정규 마약 조제				0.18		처방량	0	0	0						0	43531	174.823	0.0655587	8880	11000			0
222	신관조제	조제2	신관입원약국	마약류관리	마약류 관리	법규 준수	1	0	0	DP	DP_01	마약류 퇴원처방 조제 및 감사	정규퇴원 마약 검수/불출				0.17		처방량	0	0	0						0	66489	267.024	0.094571	12700	10848			0
223	신관조제	조제2	신관입원약국	마약류관리	마약류 관리	법규 준수	1	0	0	DP	DP_01	마약류 퇴원처방 조제 및 감사	정규퇴원 마약 조제				0.15		처방량	0	0	0						0	66489	267.024	0.083445	12700	10848			0
229	신관조제	조제2	신관입원약국	반납업무	반납약 처리	조제약품 반납처리	3	0	0	DP	DP_01	약품반납	실물반납약과 리스트 대조, 확인				0.06		반납량	0	0	0						0	1725998	6931.72	0.866465	313805	301182			0
234	신관조제	조제2	신관입원약국	복약상담	환자교육, 복약상담	복약상담	1	0	신임평가	CP	CP_04	퇴원약 복약 상담	ㆍ복약상담 대상 검토 ㆍ환자정보 수집 ㆍ환자 개인별 약물 설명 및 복약지도 시행 ㆍEMR에 복약상담 내역을 기록	Y			20		복약 상담 건수	0	0	0						0	3134	12.5863	0.524431	0	0			0
248	신관조제	조제2	신관입원약국	업무계획 및 당직계획수립	팀 인력관리	부서 행정	3	0	0	AM	AM_06	당직 일자별 근무스케줄 작성	당직 일자별 근무스케줄 작성				60		매월 1회		0	0						0	12	0.0481928	0.0060241	0	0			0
257	신관조제	조제2	신관입원약국	응급처방(투약구) 조제 및 감사	응급처방 조제 및 감사	조제	1	0	0	DP	DP_01	응급처방(투약구) 조제 및 감사	추가응급 마약 감사				0.11		처방량	0	0	0						0	112898	453.406	0.103905	17743	17740			0
258	신관조제	조제2	신관입원약국	응급처방(투약구) 조제 및 감사	응급처방 조제 및 감사	조제	1	0	0	DP	DP_01	응급처방(투약구) 조제 및 감사	추가응급 마약 조제				0.16		처방량	0	0	0						0	112898	453.406	0.151135	17743	17740			0
259	신관조제	조제2	신관입원약국	응급처방(투약구) 조제 및 감사	응급처방 조제 및 감사	조제	1	0	0	DP	DP_01	응급처방(투약구) 조제 및 감사	추가응급 처방 경구약 감사				0.12		처방량/조제 젯수/처방 품목수	0	0	0						0	173174	695.478	0.173869	21383	36400			0
260	신관조제	조제2	신관입원약국	응급처방(투약구) 조제 및 감사	응급처방 조제 및 감사	조제	1	0	0	DP	DP_01	응급처방(투약구) 조제 및 감사	추가응급 처방 산제 조제				0.3		조제 젯수	0	0	0						0	17210	69.1165	0.0431978	2318	4076			0
261	신관조제	조제2	신관입원약국	응급처방(투약구) 조제 및 감사	응급처방 조제 및 감사	조제	1	0	0	DP	DP_01	응급처방(투약구) 조제 및 감사	추가응급 처방 알약 조제(라벨링, ATC, PTP)				0.3		처방량	0	0	0						0	119013	477.964	0.298727	15536	24630			0
262	신관조제	조제2	신관입원약국	응급처방(투약구) 조제 및 감사	응급처방 조제 및 감사	조제	1	0	0	DP	DP_01	응급처방(투약구) 조제 및 감사	추가응급 처방 주사제 감사				0.11		처방 품목수	0	0	0						0	258112	1036.59	0.237553	16973	30392			0
263	신관조제	조제2	신관입원약국	응급처방(투약구) 조제 및 감사	응급처방 조제 및 감사	조제	1	0	0	DP	DP_01	응급처방(투약구) 조제 및 감사	추가응급 처방 주사제 조제				0.24		처방 품목수	0	0	0						0	258112	1036.59	0.518297	16973	30392			0
264	신관조제	조제2	신관입원약국	응급처방(투약구) 조제 및 감사	응급처방 조제 및 감사	조제	1	0	0	DP	DP_01	응급처방(투약구) 조제 및 감사	추가응급 처방 팩, 시럽, 외용 조제				0.53		처방 품목수	0	0	0						0	36951	148.398	0.163856	3529	7694			0
267	신관조제	조제2	신관입원약국	재사용불가약품관리	약품관리 및 재고운영	약품 발주/공급/재고운영	2	0	0	DNP	DNP_02	재사용불가약품관리	미반납 마약류 현황을 파악, 해당 부서 공지				60	1	매주 1회	0	0	0						0	52	0.208835	0.0261044	0	0			0
268	신관조제	조제2	신관입원약국	재사용불가약품관리	약품관리 및 재고운영	약품 발주/공급/재고운영	2	0	0	DNP	DNP_02	재사용불가약품관리	미반납 약품 현황을 파악, 해당 부서 공지				60	1	매주 1회	0	0	0						0	52	0.208835	0.0261044	0	0			0
270	신관조제	조제2	신관입원약국	정규처방 조제및감사	정규처방 조제 및 감사	조제	1	0	0	DP	DP_01	정규약 조제 및 감사 (정규성추가 포함)	정규 경구 처방 약품 카트 필링	Y			0.02		처방량/조제 젯수/처방 품목수	0	0	0			100		100	0	999691	4014.82	0.167284	216568	262532		100	0.167284	조무원100%
286	신관조제	조제2	신관입원약국	추가퇴원 조제 및 감사	추가퇴원처방 조제 및 감사	조제	1	0	0	DP	DP_01	추가퇴원약 감사	추가 퇴원약 감사				0.03		처방량/조제 젯수/처방 품목수		0	0						0	1505090	6044.54	0.377784	209390	203483			0		업무이관 되었으나 일단 삭제하지 않고 유지함
287	신관조제	조제2	신관입원약국	추가퇴원 조제 및 감사	추가퇴원처방 조제 및 감사	조제	1	0	0	DP	DP_01	추가퇴원약조제	추가 퇴원 산제 조제 (예제 이용)				0.15		조제 젯수		0	0						0	17210	69.1165	0.0215989	10656	8638			0		업무이관 되었으나 일단 삭제하지 않고 유지함
288	신관조제	조제2	신관입원약국	추가퇴원 조제 및 감사	추가퇴원처방 조제 및 감사	조제	1	0	0	DP	DP_01	추가퇴원약조제	추가 퇴원 주사 조제				0.8		처방 품목수		0	0						0	437	1.75502	0.00292503	50	66			0		업무이관 되었으나 일단 삭제하지 않고 유지함
289	신관조제	조제2	신관입원약국	추가퇴원 조제 및 감사	추가퇴원처방 조제 및 감사	조제	1	0	0	DP	DP_01	추가퇴원약조제	추가퇴원 봉투 작성				0.12		처방 품목수		0	0						0	87373	350.896	0.0877239	8337	8306			0		업무이관 되었으나 일단 삭제하지 않고 유지함
290	신관조제	조제2	신관입원약국	추가퇴원 조제 및 감사	추가퇴원처방 조제 및 감사	조제	1	0	0	DP	DP_01	추가퇴원약조제	추가퇴원 알약 조제				0.03		처방량		0	0						0	1466338	5888.91	0.368057	197061	193197			0		업무이관 되었으나 일단 삭제하지 않고 유지함
291	신관조제	조제2	신관입원약국	추가퇴원 조제 및 감사	추가퇴원처방 조제 및 감사	조제	1	0	0	DP	DP_01	추가퇴원약조제	추가퇴원 처방 확인 (특이사항, 상용량 등)				0.5		처방 품목수		0	0						0	87373	350.896	0.365516	8337	8306			0		업무이관 되었으나 일단 삭제하지 않고 유지함
292	신관조제	조제2	신관입원약국	추가퇴원 조제 및 감사	추가퇴원처방 조제 및 감사	조제	1	0	0	DP	DP_01	추가퇴원약조제	추가퇴원 팩, 시럽, 외용 조제				0.91		처방 품목수		0	0						0	21105	84.759	0.160689	1623	1582			0		업무이관 되었으나 일단 삭제하지 않고 유지함
293	신관조제	조제2	신관입원약국	퇴원약 조제 및 감사	정규퇴원처방 조제 및 감사	조제	1	0	0	DP	DP_01	정규 퇴원약 조제 및 감사	정규 퇴원 경구약 (알약, 산제)검수				0.03		처방량(산제:조제 젯수)		0	0						0	2124863	8533.59	0.533349	525124	444193			0		업무이관 되었으나 일단 삭제하지 않고 유지함
294	신관조제	조제2	신관입원약국	퇴원약 조제 및 감사	정규퇴원처방 조제 및 감사	조제	1	0	0	DP	DP_01	정규 퇴원약 조제 및 감사	정규 퇴원 산제 조제 (예제 이용)				0.1		조제 젯수		0	0						0	163858	658.064	0.137097	50330	30401			0		업무이관 되었으나 일단 삭제하지 않고 유지함
295	신관조제	조제2	신관입원약국	퇴원약 조제 및 감사	정규퇴원처방 조제 및 감사	조제	1	0	0	DP	DP_01	정규 퇴원약 조제 및 감사	정규 퇴원 시럽 조제				1.3		처방 품목수		0	0						0	4349	17.4659	0.0473034	1500	792			0		업무이관 되었으나 일단 삭제하지 않고 유지함
296	신관조제	조제2	신관입원약국	퇴원약 조제 및 감사	정규퇴원처방 조제 및 감사	조제	1	0	0	DP	DP_01	정규 퇴원약 조제 및 감사	정규 퇴원 알약 조제				0.035		처방량		0	0						0	1961005	7875.52	0.574257	474794	413792			0		업무이관 되었으나 일단 삭제하지 않고 유지함
297	신관조제	조제2	신관입원약국	퇴원약 조제 및 감사	정규퇴원처방 조제 및 감사	조제	1	0	0	DP	DP_01	정규 퇴원약 조제 및 감사	정규 퇴원 주사 조제				0.7		처방 품목수		0	0						0	437	1.75502	0.0025594	99	76			0		업무이관 되었으나 일단 삭제하지 않고 유지함
298	신관조제	조제2	신관입원약국	퇴원약 조제 및 감사	정규퇴원처방 조제 및 감사	조제	1	0	0	DP	DP_01	정규 퇴원약 조제 및 감사	정규 퇴원 팩, 시럽, 외용 검수				0.15		처방 품목수		0	0						0	14789	59.3936	0.0185605	3906	2588			0		업무이관 되었으나 일단 삭제하지 않고 유지함
299	신관조제	조제2	신관입원약국	퇴원약 조제 및 감사	정규퇴원처방 조제 및 감사	조제	1	0	0	DP	DP_01	정규 퇴원약 조제 및 감사	정규 퇴원 팩, 외용 조제				0.73		처방 품목수		0	0						0	10440	41.9277	0.0637651	2406	1796			0		업무이관 되었으나 일단 삭제하지 않고 유지함
300	신관조제	조제2	신관입원약국	퇴원약 조제 및 감사	정규퇴원처방 조제 및 감사	조제	1	0	0	DP	DP_01	정규 퇴원약 조제 및 감사	정규퇴원 병동별 팩,시럽,외용, 주사 배송 준비				0.37		처방 품목수		0	0						0	15226	61.1486	0.0471354	4005	2664			0		업무이관 되었으나 일단 삭제하지 않고 유지함
301	신관조제	조제2	신관입원약국	퇴원약 조제 및 감사	정규퇴원처방 조제 및 감사	조제	1	0	0	DP	DP_01	정규 퇴원약 조제 및 감사	정규퇴원 봉투 작성				0.23		처방 품목수		0	0						0	88627	355.932	0.170551	22444	18013			0		업무이관 되었으나 일단 삭제하지 않고 유지함
302	신관조제	조제2	신관입원약국	퇴원약 조제 및 감사	정규퇴원처방 조제 및 감사	조제	1	0	0	DP	DP_01	정규 퇴원약 조제 및 감사	정규퇴원 처방 확인 (특이사항, 상용량 등)				0.18		처방 품목수		0	0						0	88627	355.932	0.133474	22444	18013			0		업무이관 되었으나 일단 삭제하지 않고 유지함
314	신관조제	외래	아토피 천식센터	약물요법 관련 교육 및 연구수행	약물요법 관련 교육 및 연구수행	약품정보제공	1	0	신임평가	CP	CP_04	약물요법 관련 교육 자료 제작	환자 교육 동영상 개발	Y			1440	1	개발실적	0	0	0	0	0				0	2	0.00803213	0.0240964	0	0			0
320	신관조제	외래	아토피 천식센터	약품정보제공	약품 및 약물요법 정보제공	약품정보제공	1	0	신임평가	CP	CP_04	집단교육	건강 강좌를 통한 지역사회 교육	Y			120	1	건강강좌 개최실적	0	0	0	0	0				0	4	0.0160643	0.00401606	0	0			0
784	약무정보	외래	처방관리실	원외처방 감사	원외처방 감사	처방감사	1	AGS	신임평가	CP	CP_02	원외처방 감사 (소아약용량)	소아용 약용량 DB master 입력 (AMIS)				20	1	소아 약용량 DB 입력 건수	0	0	0	0	0				0	1	0.00401606	0.000167336	0	0			0
392	암센터	주사조제	주사조제실	약물요법 관련 교육 및 연구수행	약물요법 관련 교육 및 연구수행	약품정보제공	1	0	신임평가	CP	CP_03		NST활동	Y	Y		90	1	매월업무	0	0	0						0	12	0.0481928	0.00903614	0	0			0
419	암센터	주사조제	주사조제실	무균조제 및 감사	무균조제 및 감사	조제	1	0	0	DP	DP_02	고영양액제 조제	Lipid 조제	Y	Y		1.2	1	조제 건수	0	0	0	0	0				0	5092	20.4498	0.0511245					0
448	암센터	주사조제	주사조제실	처방검토	처방감사	처방감사	1	AGS	신임평가	CP	CP_02	145W 항생제 처방검토	145W 항생제 용량검수 및 기록	Y	Y		2	1	처방검토건수	0	0	0						0	1717	6.89558	0.0287316					0
449	암센터	주사조제	주사조제실	처방검토	처방감사	처방감사	1	AGS	신임평가	CP	CP_02	항생제, 일반주사제 처방검토	처방검토 • 희석 수액 및 농도 검수 • 일반주사제 용량검수 • 중재 및 기록	Y	Y		0.15	1	조제젯수	0	0	0	3413	4644				0	118012	473.944	0.148107					0	처방검토 건수에 통합_나양숙
451	암센터	주사조제	주사조제실	OBY (종양part) 임상약사 업무	팀 의료활동 및 약물요법 환자관리	팀의료활동	1	0	신임평가	CP	CP_05	병동회진	산부인과 종양part 병동회진	Y			45	1	매일업무	0	0	0						0	249	1	0.09375	0	0			0
454	암센터	주사조제	주사조제실	OBY (종양part) 임상약사 업무	팀 의료활동 및 약물요법 환자관리	팀의료활동	1	0	신임평가	CP	CP_03	약품식별	환자 지참약 상담	Y			5	1	상담건수	0	0	0						0	38	0.15261	0.00158969	0	0			-
458	암센터	주사조제	주사조제실	OBY (종양part) 임상약사 업무	팀 의료활동 및 약물요법 환자관리	팀의료활동	1	0	신임평가	CP	CP_04	입원 복약상담	입원 복약상담 ㆍ입원 대상환자 확인 및 환자 모니터링 ㆍ입원환자 복약 상담지 작성 및 출력 ㆍ입원환자 복약상담 ㆍ질문 및 답변 ㆍ입원환자 복약상담 기록(EMR 기록) ㆍ입원환자 AMIS 입원환자 복약상담환자관리 확인	Y			20	1	상담건수	0	0	0						0	736	2.95582	0.123159	0	0			-
459	암센터	주사조제	주사조제실	OBY (종양part) 임상약사 업무	팀 의료활동 및 약물요법 환자관리	팀의료활동	1	0	신임평가	CP	CP_04	전화 복약상담	전화 복약상담 ㆍ전화상담 환자확인 ㆍ전화상담 및 기록 ㆍ전화상담 후 문의 해결	Y			10	1	상담건수	0	0	0						0	24	0.0963855	0.00200803	0	0			-
468	암센터	주사조제	주사조제실	OBY (종양part) 임상약사 업무	팀 의료활동 및 약물요법 환자관리	팀의료활동	1	0	신임평가	CP	CP_03	TDM consult 자문	TDM 통한 약물 용량 설정 (EMR colnsult 회신) ㆍ 환자 상태 확인, 투약 모니터링 ㆍ 약동학 인자 산출 및 해석 ㆍ 환자별 맞춤 용량 설정 ㆍ 타과 의뢰 회신서 작성	Y			30	1	건수	0	0	0						0	14	0.0562249	0.00351406	0	0			0
470	암센터	주사조제	암병원약국	기타주사조제	기타주사 조제 및 감사	조제	1	0	0	DP	DP_02	기타주사조제	IV globulin 조제-응급실	Y			30	1	조제건수	0	0	0						0	45	0.180723	0.0112952	0	0			0
471	암센터	주사조제	암병원약국	기타주사조제	기타주사 조제 및 감사	조제	1	0	0	DP	DP_02	기타주사조제	pentamidine 조제	Y			1.5	1	조제건수	0	0	0						0	10	0.0401606	0.000125502	0	0			0
472	암센터	주사조제	암병원약국	기타주사조제	기타주사 조제 및 감사	조제	1	0	0	DP	DP_02	기타주사조제	mitomycin 안약 준비, 조제, 불출	Y			10	1	조제건수	0	0	0						0	15	0.060241	0.00125502	0	0			0	2013.1~3 3개월간 15건
474	암센터	주사조제	암병원약국	기타주사조제	기타주사 조제 및 감사	조제	1	0	0	DP	DP_02	기타주사조제	헤파빅 예제제 이외 조제	Y			1	1	조제건수	0	0	0						0	2490	10	0.0208333	0	0			0	7656?
488	암센터	주사조제	암병원약국	약물사용모니터링 및 평가	약물사용모니터링 및 평가	consult 회신 및 약물사용모니터링	1	AGS	신임평가	CP	CP_03	부작용 모니터링	부작용 모니터링	Y			15	1	보고건수	0	0	0						0	182	0.730924	0.0228414	0	0			0	2012.11~2013.3 5개월간 182건
489	암센터	주사조제	암병원약국	약물사용모니터링 및 평가	약물사용모니터링 및 평가	consult 회신 및 약물사용모니터링	1	AGS	신임평가	CP	CP_03	부작용 사례 보고	부작용 사례 보고	Y			30	1	주1회	0	0	0						0	52	0.208835	0.0130522	0	0			0
493	암센터	주사조제	암병원약국	약품정보관리	약품 및 약물요법 정보제공	약품정보제공	1	0	신임평가	CP	CP_03	약품정보관리	항암제 핸드북 수정	Y			5	1	건수	0	0	0						0	106	0.425703	0.0044344	0	0			0
494	암센터	주사조제	암병원약국	약품정보제공	약품 및 약물요법 정보제공	약품정보제공	1	0	신임평가	CP	CP_03	약품정보제공	의약정보 제공	Y			3	1	제공 건수	0	0	0						0	48	0.192771	0.00120482	0	0			0
512	암센터	주사조제	암병원약국	질향상활동	질향상/업무개선 활동	질향상활동	3	0	0	AM	AM_01	전산수정	처방감사화면개선				60	1	ITSM 건수	0	0	0						0	17	0.0682731	0.00853414	0	0			0
648	약무정보	약무정보	약물감시센터	약물요법 관련 교육 및 연구수행	약물요법 관련 교육 및 연구수행	약품정보제공	1	0	신임평가	AM	AM_11	정기간행물 제작 및 배포	약물감시센터 소식지 발행 및 배부				60	1	월 1회	0	0	0						0	5	0.0200803	0.00251004	0	0			0
661	약무정보	약무정보	약품정보실	약물요법 능동적 정보 제공	약물요법 능동적 정보 제공	약품정보제공	1	0	신임평가	TT	TT_04	약품관련 교육 컨텐츠 제작	교육컨텐츠(동영상, e-learning자료, 도서 등) 제작 ㆍ제작기획 회의 ㆍ구성/전개 방향확정 ㆍ자료 수집 ㆍ대본/본문 작성 ㆍ제작회의 (유관부서) ㆍ편집/교정 (5차)				1420	2	제작 건수	0	0	0						0	4	0.0160643	0.0475234	0	0			0	ㆍ제작기획 회의 [20분x2명] ㆍ대본 작성 [30분x15쪽x2명] ㆍ제작회의 (유관부서) [30분x3회x2명] ㆍ편집/교정 (5차) [30분x5차x2명] 파킨슨병 치료제/ 호흡기 치료 약물/ 아토피 피부염 치료제의 올바른 사용/ 고주의약물 e-learning
662	약무정보	약무정보	약품정보실	약물요법 능동적 정보 제공	약물요법 능동적 정보 제공	약품정보제공	1	0	신임평가	TT	TT_04	약품관련 교육 컨텐츠 제작	교육컨텐츠(동영상, e-learning자료, 도서 등) 제작-e-med팀 의뢰건 ㆍ대본 작성 및 검토 ㆍ인터뷰 ㆍ편집/교정 (3차)				160	2	제작 건수	0	0	0						0	4	0.0160643	0.00535475	0	0			0	ㆍ대본 수정 [40분] ㆍ인터뷰 [60분] ㆍ편집/교정 (3차) [20분x3차] AMC 건강플러스 (비타민, 사람따라 달라요/ 댁의 약 상자는 안전하십니까?/ 편의점에서 살 수 있는 의약품은?/ 두통약, 그것이 알고 싶다)
665	약무정보	약무정보	약품정보실	약물요법 능동적 정보 제공	약물요법 능동적 정보 제공	약품정보제공	1	0	신임평가	AM	AM_11	약품관련 도서 출간	원내 소아용 의약품집/Quick guidebook 제작 ㆍ출간기획 회의 ㆍ수재약품 선정 (신규/삭제약품 정리) ㆍ서론 편집 ㆍ본문 (약품별 정보 update) ㆍ부록 및 약효별 비교표 작성 ㆍ목차 구성 ㆍ교정작업 (3차)				36270	2	년 1회	0	0	0						0	1	0.00401606	0.303464	0	0			0	ㆍ출간기획 회의 [20분x2명] ㆍ본문 (약품별 정보 update, 비교표 구성) [40분x190쪽x2명] ㆍ부록 및 약효별 비교표 작성 [30분X80쪽x2명] ㆍ목차 구성 [30분x1명] ㆍ교정작업 (3차) [30분x270쪽x2명]
666	약무정보	약무정보	약품정보실	약물요법 능동적 정보 제공	약물요법 능동적 정보 제공	약품정보제공	1	0	신임평가	AM	AM_11	약품관련 도서 출간	원내 의약품집 부서별 배포 및 원외 발송				180	3	년 1회	0	0	0						0	2	0.00803213	0.00301205	0	0			0	[60분X3명]
681	약무정보	약무정보	약품정보실	약물요법 정보 수집 및 처방프로그램 Database 관리	약물요법 정보 수집 및 처방프로그램 Database 관리	약품정보제공	1	0	신임평가	AM	AM_01	처방 연계프로그램(CDSS) 개발 및 DB 구축	처방 연계프로그램 개발 ㆍITSM 등록 및 유관부서 회의 ㆍ프로그램 알고리즘 정의 ㆍ관련 DB 및 master 화면 정의 ㆍ처방시스템 User 화면 정의 ㆍ프로그램 test ㆍ의견 수렴 및 프로그램 수정요청 ㆍ적용계획 수립 및 mannual 작성 ㆍ프로그램 적용관련 협조공문 발송				1280	1	프로그램 개발실적 (착수 건수)	0	0	0						0	2	0.00803213	0.021419	0	0			0	ㆍITSM 등록 및 유관부서 회의[60분X5회] ㆍ프로그램 알고리즘 정의 [60분] ㆍ관련 DB 및 master 화면 정의 [60분] ㆍ관련 DB 입력 [60분] ㆍ처방시스템 User 화면 정의 [60분x2회] ㆍ프로그램 test & 의견 수렴 및 프로그램 수정요청 [60분x10회] ㆍ적용계획 수립 및 mannual 작성 [60분] ㆍ프로그램 적용관련 협조공문 발송 [20분]
686	약무정보	약무정보	약품정보실	약품정보제공	약품 및 약물요법 정보제공	약품정보제공	1	0	신임평가	AM	AM_01	의약정보 Q&A	다빈도 질문/답변 추출 및 정리, 공유				60	1	FAQ 작성 건수	0	0	0						0	46	0.184739	0.0230924	0	0			0
726	약무정보	약무정보	임상지원실	팀 의료활동 및 약물요법 환자관리	팀 의료활동 및 약물요법 환자관리	팀의료활동	1	0	신임평가	CP	CP_05	회진 참여 (ONC)	ㆍ팀의료 활동 ㆍ약물 관련 문제 목록 작성 ㆍ실제 투약 현황 파악 ㆍ처방 중재의 추적 관찰 ㆍ병동에서 약물 사용 현황 파악				180	3	매일 1회		0	0	-					0	249	1	0.375	0	0			0	[60분x3명]	삭제요청
752	약무정보	약무정보	제제실	의료기관조제실제제 조제	의료기관조제실 제제 조제	조제	1	0	0	DNP	DNP_03	정량보충 조제업무 (재고 보유 품목)	시럽제/산제 조제				1	1	조제실적/(100포 or 100ml)	0	0	0	0	0				0	10135	40.7028	0.0847975	0	0	Y	50	0.0424	조무원 조제지원 50%
1	동관조제	조제1	동관입원약국	기타처방 조제 및 감사	기타처방 조제 및 감사	조제	1	0	0	DP	DP_01	암센타 일반 주사 조제(야간)	라벨 작성	Y	Y	Y	0.1	1	품목수	44986	185.128	0.0385682	0	0		Y	100	0.0385682	11617	46.6546	0.00971971	2	0			0
2	동관조제	조제1	동관입원약국	기타처방 조제 및 감사	기타처방 조제 및 감사	조제	1	0	0	DP	DP_01	암센타 일반 주사 조제(야간)	마약처방전 조제불출	Y	Y	Y	0.5	1	품목수	97	0.399177	0.000415809	0	0				0	29	0.116466	0.000121319	0	0			0
5	동관조제	조제1	동관입원약국	기타처방 조제 및 감사	기타처방 조제 및 감사	조제	1	0	0	DP	DP_01	암센타 일반 주사 조제(주간)	라벨 작성	Y	Y		0.1	1	품목수	313400	1289.71	0.26869	333	86		Y	100	0.26869	273495	1098.37	0.228828	159	117			0
6	동관조제	조제1	동관입원약국	기타처방 조제 및 감사	기타처방 조제 및 감사	조제	1	0	0	DP	DP_01	암센타 일반 주사 조제(주간)	마약처방전 조제불출	Y	Y		0.5	1	품목수	324	1.33333	0.00138889	2	1				0	179	0.718876	0.000748829	3	0			0
7	동관조제	조제1	동관입원약국	기타처방 조제 및 감사	기타처방 조제 및 감사	조제	1	0	0	DP	DP_01	암센타 일반 주사 조제(주간)	선수납 조제 및 검수불출	Y	Y		15	1	매일 1회	243	1	0.03125	0	0				0	249	1	0.03125	0	0			0
8	동관조제	조제1	동관입원약국	기타처방 조제 및 감사	기타처방 조제 및 감사	조제	1	0	0	DP	DP_01	암센타 일반 주사 조제(주간)	조제	Y	Y		0.14	1	품목수	313400	1289.71	0.376166	333	86				0	273495	1098.37	0.320359	159	117			0
9	동관조제	조제1	동관입원약국	기타처방 조제 및 감사	기타처방 조제 및 감사	조제	1	0	0	DP	DP_01	암센타 일반 주사 조제(주간)	조제약 불출확인 및 검수	Y	Y		0.1	1	품목수	313400	1289.71	0.26869	333	86				0	273495	1098.37	0.228828	159	117			0
10	동관조제	조제1	동관입원약국	기타처방 조제 및 감사	기타처방 조제 및 감사	조제	1	0	0	DP	DP_01	외래 주사실 조제 및 감사	마약처방조제	Y	Y		0.5	1	품목수	2257	9.28807	0.00967507	10	1				0	1226	4.92369	0.00512885	7	3			0
11	동관조제	조제1	동관입원약국	기타처방 조제 및 감사	기타처방 조제 및 감사	조제	1	0	0	DP	DP_01	외래 주사실 조제 및 감사	수시조제요청약 불출	Y	Y		1	1	불출건수	4860	20	0.0416667	0	0				0	2490	10	0.0208333	0	0			0
12	동관조제	조제1	동관입원약국	기타처방 조제 및 감사	기타처방 조제 및 감사	조제	1	0	0	DP	DP_01	외래 주사실 조제 및 감사	주사실 조제약 감사	Y	Y		0.05	1	품목수	131876	542.7	0.0565312	174	28				0	89494	359.414	0.0374389	268	15			0
13	동관조제	조제1	동관입원약국	기타처방 조제 및 감사	기타처방 조제 및 감사	조제	1	0	0	DP	DP_01	외래 주사실 조제 및 감사	주사실 총량을 조제한다	Y	Y		0.08	1	품목수	131876	542.7	0.0904499	174	28				0	89494	359.414	0.0599023	268	15			0
14	동관조제	조제1	동관입원약국	기타처방 조제 및 감사	기타처방 조제 및 감사	조제	1	0	0	DP	DP_01	외래처방의 조제(야간)	경구약조제	Y	Y	Y	0.18	1	처방총량	56478	232.42	0.0871574	0	0				0	48709	195.618	0.0733569	5923	2447			0
15	동관조제	조제1	동관입원약국	기타처방 조제 및 감사	기타처방 조제 및 감사	조제	1	0	0	DP	DP_01	외래처방의 조제(야간)	라벨작성	Y	Y	Y	0.1	1	품목수	5352	22.0247	0.00458848	0	0		Y	100	0.00458848	3194	12.8273	0.00267236	300	52			0
16	동관조제	조제1	동관입원약국	기타처방 조제 및 감사	기타처방 조제 및 감사	조제	1	0	0	DP	DP_01	외래처방의 조제(야간)	마약조제	Y	Y	Y	0.5	1	품목수	76	0.312757	0.000325789	0	0				0	373	1.49799	0.00156041	2	0			0
17	동관조제	조제1	동관입원약국	기타처방 조제 및 감사	기타처방 조제 및 감사	조제	1	0	0	DP	DP_01	외래처방의 조제(야간)	산제조제	Y	Y	Y	0.25	1	젯수	9919	40.8189	0.0212599	0	0				0	252	1.01205	0.000527108	0	0			0
18	동관조제	조제1	동관입원약국	기타처방 조제 및 감사	기타처방 조제 및 감사	조제	1	0	0	DP	DP_01	외래처방의 조제(야간)	외용조제	Y	Y	Y	0.3	1	품목수	479	1.97119	0.001232	0	0				0	819	3.28916	0.00205572	15	1			0
19	동관조제	조제1	동관입원약국	기타처방 조제 및 감사	기타처방 조제 및 감사	조제	1	0	0	DP	DP_01	외래처방의 조제(야간)	주사조제	Y	Y	Y	0.22	1	품목수	2604	10.716	0.00491152	0	0				0	101	0.405622	0.00018591	107	1			0
20	동관조제	조제1	동관입원약국	기타처방 조제 및 감사	기타처방 조제 및 감사	조제	1	0	0	DP	DP_01	외래처방의 조제(야간)	pack 조제	Y	Y	Y	0.19	1	품목수	92	0.378601	0.000149863	0	0				0	96	0.385542	0.00015261	4	4			0
21	동관조제	조제1	동관입원약국	기타처방 조제 및 감사	기타처방 조제 및 감사	조제	1	0	0	DP	DP_01	외래처방의 조제(야간)	syrup 조제	Y	Y	Y	0.45	1	품목수	16	0.0658436	6.17284e-05	0	0				0	108	0.433735	0.000406627	8	3			0
22	동관조제	조제1	동관입원약국	기타처방 조제 및 감사	기타처방 조제 및 감사	조제	1	0	0	DP	DP_01	외래처방의 조제(주간)	경구약조제	Y	Y		0.18	1	처방총량	5643	23.2222	0.00870833	47388	7942				0	5255	21.1044	0.00791416	41523	12097			0
23	동관조제	조제1	동관입원약국	기타처방 조제 및 감사	기타처방 조제 및 감사	조제	1	0	0	DP	DP_01	외래처방의 조제(주간)	라벨작성	Y	Y		0.1	1	품목수	29484	121.333	0.0252778	1956	281		Y	100	0.0252778	5584	22.4257	0.00467202	2254	486			0
24	동관조제	조제1	동관입원약국	기타처방 조제 및 감사	기타처방 조제 및 감사	조제	1	0	0	DP	DP_01	외래처방의 조제(주간)	마약조제 및 감사 불출	Y	Y		0.5	1	품목수	16	0.0658436	6.85871e-05	5	1				0	495	1.98795	0.00207078	10	2			0
26	동관조제	조제1	동관입원약국	기타처방 조제 및 감사	기타처방 조제 및 감사	조제	1	0	0	DP	DP_01	외래처방의 조제(주간)	외용조제	Y	Y		0.3	1	품목수	672	2.76543	0.0017284	133	6				0	355	1.4257	0.000891064	220	24			0
27	동관조제	조제1	동관입원약국	기타처방 조제 및 감사	기타처방 조제 및 감사	조제	1	0	0	DP	DP_01	외래처방의 조제(주간)	주사조제	Y	Y		0.22	1	품목수	23052	94.8642	0.0434794	570	43				0	4369	17.5462	0.008042	811	112			0
28	동관조제	조제1	동관입원약국	기타처방 조제 및 감사	기타처방 조제 및 감사	조제	1	0	0	DP	DP_01	외래처방의 조제(주간)	pack 조제	Y	Y		0.19	1	품목수	11	0.0452675	1.79184e-05	105	20				0	8	0.0321285	1.27175e-05	50	14			0
29	동관조제	조제1	동관입원약국	기타처방 조제 및 감사	기타처방 조제 및 감사	조제	1	0	0	DP	DP_01	외래처방의 조제(주간)	syrup 조제	Y	Y		0.45	1	품목수	5281	21.7325	0.0203742	3	1				0	30	0.120482	0.000112952	87	21			0
30	동관조제	조제1	동관입원약국	기타처방 조제 및 감사	기타처방 조제 및 감사	조제	1	0	0	DP	DP_01	응급실 처방의 조제(야간)	경구약조제	Y	Y	Y	0.18	1	처방총량	257159	1058.27	0.39685	62275	85745				0	229472	921.574	0.34559	48771	64777			0
31	동관조제	조제1	동관입원약국	기타처방 조제 및 감사	기타처방 조제 및 감사	조제	1	0	0	DP	DP_01	응급실 처방의 조제(야간)	라벨작성	Y	Y	Y	0.1	1	품목수	231452	952.477	0.198433	46192	23921	Y	Y	100	0.198433	275002	1104.43	0.230089	49167	64689			0
32	동관조제	조제1	동관입원약국	기타처방 조제 및 감사	기타처방 조제 및 감사	조제	1	0	0	DP	DP_01	응급실 처방의 조제(야간)	마약조제 및 감사 불출	Y	Y	Y	0.5	1	품목수	11378	46.823	0.048774	2052	2436				0	10389	41.7229	0.0434613	1710	2269			0
33	동관조제	조제1	동관입원약국	기타처방 조제 및 감사	기타처방 조제 및 감사	조제	1	0	0	DP	DP_01	응급실 처방의 조제(야간)	산제조제	Y	Y	Y	0.25	1	젯수	18608	76.5761	0.0398834	5293	9675				0	24416	98.0562	0.051071	6526	10577			0
34	동관조제	조제1	동관입원약국	기타처방 조제 및 감사	기타처방 조제 및 감사	조제	1	0	0	DP	DP_01	응급실 처방의 조제(야간)	외용조제	Y	Y	Y	0.3	1	품목수	8132	33.465	0.0209156	1944	2716				0	12081	48.5181	0.0303238	2407	3117			0
35	동관조제	조제1	동관입원약국	기타처방 조제 및 감사	기타처방 조제 및 감사	조제	1	0	0	DP	DP_01	응급실 처방의 조제(야간)	주사조제	Y	Y	Y	0.22	1	품목수	155052	638.074	0.292451	29235	37736				0	183419	736.622	0.337619	32320	41381			0
36	동관조제	조제1	동관입원약국	기타처방 조제 및 감사	기타처방 조제 및 감사	조제	1	0	0	DP	DP_01	응급실 처방의 조제(야간)	pack 조제	Y	Y	Y	0.19	1	품목수	6701	27.5761	0.0109156	1490	2262				0	5698	22.8835	0.00905807	1039	1474			0
37	동관조제	조제1	동관입원약국	기타처방 조제 및 감사	기타처방 조제 및 감사	조제	1	0	0	DP	DP_01	응급실 처방의 조제(야간)	syrup 조제	Y	Y	Y	0.45	1	품목수	12114	49.8519	0.0467361	3658	6509				0	13099	52.6064	0.0493185	2950	5050			0
38	동관조제	조제1	동관입원약국	기타처방 조제 및 감사	기타처방 조제 및 감사	조제	1	0	0	DP	DP_01	응급실 처방의 조제(주간)	경구약조제	Y	Y		0.18	1	처방총량	12376	50.93	0.0190988	40066	55858				0	3034	12.1847	0.00456928	43289	54728			0
39	동관조제	조제1	동관입원약국	기타처방 조제 및 감사	기타처방 조제 및 감사	조제	1	0	0	DP	DP_01	응급실 처방의 조제(주간)	라벨작성	Y	Y		0.1	1	품목수	27100	111.523	0.0232339	25931	11436		Y	100	0.0232339	19210	77.1486	0.0160726	29128	37603			0
40	동관조제	조제1	동관입원약국	기타처방 조제 및 감사	기타처방 조제 및 감사	조제	1	0	0	DP	DP_01	응급실 처방의 조제(주간)	마약조제 및 감사 불출	Y	Y		0.5	1	품목수	1805	7.42798	0.00773748	1362	1502				0	1117	4.48594	0.00467286	1355	1533			0
41	동관조제	조제1	동관입원약국	기타처방 조제 및 감사	기타처방 조제 및 감사	조제	1	0	0	DP	DP_01	응급실 처방의 조제(주간)	산제조제	Y	Y		0.25	1	젯수	810	3.33333	0.00173611	1146	2421				0	248	0.995984	0.000518742	2148	1125			0
42	동관조제	조제1	동관입원약국	기타처방 조제 및 감사	기타처방 조제 및 감사	조제	1	0	0	DP	DP_01	응급실 처방의 조제(주간)	외용조제	Y	Y		0.3	1	품목수	809	3.32922	0.00208076	995	1515				0	313	1.25703	0.000785643	1233	1755			0
43	동관조제	조제1	동관입원약국	기타처방 조제 및 감사	기타처방 조제 및 감사	조제	1	0	0	DP	DP_01	응급실 처방의 조제(주간)	주사조제	Y	Y		0.22	1	품목수	20671	85.0658	0.0389885	17868	22705				0	16624	66.7631	0.0305997	20842	27097			0
44	동관조제	조제1	동관입원약국	기타처방 조제 및 감사	기타처방 조제 및 감사	조제	1	0	0	DP	DP_01	응급실 처방의 조제(주간)	pack 조제	Y	Y		0.19	1	품목수	455	1.87243	0.000741169	610	882				0	103	0.413655	0.000163738	459	606			0
45	동관조제	조제1	동관입원약국	기타처방 조제 및 감사	기타처방 조제 및 감사	조제	1	0	0	DP	DP_01	응급실 처방의 조제(주간)	syrup 조제	Y	Y		0.45	1	품목수	622	2.55967	0.00239969	678	1526				0	243	0.975904	0.00091491	754	491			0
46	동관조제	조제1	동관입원약국	기타처방 조제 및 감사	기타처방 조제 및 감사	조제	1	0	0	DP	DP_01	지원부서조제 및 감사	수술실 /회복실/esp 조제약 감사	Y	Y		0.05	1	품목수	375699	1546.09	0.161051	8939	0				0	315127	1265.57	0.13183	15627	0			0
47	동관조제	조제1	동관입원약국	기타처방 조제 및 감사	기타처방 조제 및 감사	조제	1	0	0	DP	DP_01	지원부서조제 및 감사	수술실 /회복실/esp 총량 조제	Y	Y		0.08	1	품목수	375699	1546.09	0.257681	8939	0				0	315127	1265.57	0.210928	15627	0			0
48	동관조제	조제1	동관입원약국	기타처방 조제 및 감사	기타처방 조제 및 감사	조제	1	0	0	DP	DP_01	투석실 조제 및 감사	라벨작성	Y	Y		0.04	1	품목수	56820	233.827	0.0194856	3603	1045		Y	100	0.0194856	36293	145.755	0.0121463	3100	1058			0
49	동관조제	조제1	동관입원약국	기타처방 조제 및 감사	기타처방 조제 및 감사	조제	1	0	0	DP	DP_01	투석실 조제 및 감사	라벨출력	Y	Y		3	1	매일 1회	243	1	0.00625	51	71				0	249	1	0.00625	50	67			0
50	동관조제	조제1	동관입원약국	기타처방 조제 및 감사	기타처방 조제 및 감사	조제	1	0	0	DP	DP_01	투석실 조제 및 감사	선출약 약품리스트 줄력	Y	Y		20	1	매일 1회	243	1	0.0416667	51	71				0	249	1	0.0416667	50	67			0
51	동관조제	조제1	동관입원약국	기타처방 조제 및 감사	기타처방 조제 및 감사	조제	1	0	0	DP	DP_01	투석실 조제 및 감사	조제	Y	Y		0.25	1	품목수	56820	233.827	0.121785	3603	1045				0	36293	145.755	0.0759141	3100	1058			0
52	동관조제	조제1	동관입원약국	기타처방 조제 및 감사	기타처방 조제 및 감사	조제	1	0	0	DP	DP_01	투석실 조제 및 감사	조제약 검수	Y	Y		0.1	1	품목수	56820	233.827	0.048714	3603	1045				0	36293	145.755	0.0303656	3100	1058			0
53	동관조제	조제1	동관입원약국	마약류관리	마약류 관리	법규 준수	1	0	0	AM	AM_03	마약류 관리업무	마약입고				40	1	매일 1회	243	1	0.0833333	51	71				0	249	1	0.0833333	0	0			0
54	동관조제	조제1	동관입원약국	마약류관리	마약류 관리	법규 준수	1	0	0	AM	AM_03	마약류 관리업무	마약장부기록				100	2	매일 1회	243	1	0.208333	51	71				0	249	1	0.208333	50	0			0
55	동관조제	조제1	동관입원약국	마약류관리	마약류 관리	법규 준수	1	0	0	AM	AM_03	마약류 관리업무	마약처방전 분류				60	1	매일 1회	243	1	0.125	51	71				0	249	1	0.125	0	0			0
56	동관조제	조제1	동관입원약국	마약류관리	마약류 관리	법규 준수	1	0	0	AM	AM_03	마약류 관리업무	반납 향정 정리 및 입고				65	1	매일 1회	243	1	0.135417	51	71				0	249	1	0.135417	0	0			0
57	동관조제	조제1	동관입원약국	마약류관리	마약류 관리	법규 준수	1	0	0	AM	AM_03	마약류 관리업무	반납마약	Y	Y		0.5	1	반납품묵수	56903	234.169	0.243926	8535	8962				0	79651	319.884	0.333212	11678	13262			0
58	동관조제	조제1	동관입원약국	마약류관리	마약류 관리	법규 준수	1	0	0	AM	AM_03	마약류 관리업무	반납마약 재적재				0.1	1	반납총량	202689	834.111	0.173773	30403	30112				0	276055	1108.65	0.23097	42745	42297			0
59	동관조제	조제1	동관입원약국	마약류관리	마약류 관리	법규 준수	1	0	0	AM	AM_03	마약류 관리업무	반납마약 전산확인				0.2	1	반납품묵수	56903	234.169	0.0975703	8535	8962				0	79651	319.884	0.133285	11678	13262			0
60	동관조제	조제1	동관입원약국	마약류관리	마약류 관리	법규 준수	1	0	0	DP	DP_01	마약류 관리업무	약국 마약불출업무	Y	Y		30	1	매일 2회	486	2	0.125	102	142				0	498	2	0.125	0	0			0
61	동관조제	조제1	동관입원약국	마약류관리	마약류 관리	법규 준수	1	0	0	AM	AM_03	마약류 관리업무	잔여마약 폐기보고				30	1	매일 1회	243	1	0.0625	51	71				0	249	1	0.0625	0	0			0
62	동관조제	조제1	동관입원약국	마약류관리	마약류 관리	법규 준수	1	0	0	AM	AM_03	마약류 관리업무	잔여향정 회수	Y	Y		40	1	매일 1회	243	1	0.0833333	51	71				0	249	1	0.0833333	50	67			0
63	동관조제	조제1	동관입원약국	마약류관리	마약류 관리	법규 준수	1	0	0	AM	AM_03	마약류 관리업무	재고조사				100	1	매일 1회	243	1	0.208333	51	71				0	249	1	0.208333	0	0			0
64	동관조제	조제1	동관입원약국	마약류관리	마약류 관리	법규 준수	1	0	0	DP	DP_01	마약류 관리업무	지원부서 향정약품 조제	Y	Y		30	1	건수	486	2	0.125	0	0				0	996	4	0.25	0	0			0
65	동관조제	조제1	동관입원약국	마약류관리	마약류 관리	법규 준수	1	0	0	DP	DP_01	마약류 관리업무	지원부서마약의 조제	Y	Y		30	1	건수	486	2	0.125	0	0				0	1245	5	0.3125	0	0			0
66	동관조제	조제1	동관입원약국	마약류관리	마약류 관리	법규 준수	1	0	0	AM	AM_03	마약류 관리업무	향정 장부기록				20	1	매일 1회	243	1	0.0416667	51	71				0	249	1	0.0416667	0	0			0
67	동관조제	조제1	동관입원약국	마약류관리	마약류 관리	법규 준수	1	0	0	AM	AM_03	응급처방(투약구) 마약불출 (야간)	마약마감	Y	Y	Y	30	1	매일 1회	243	1	0.0625	51	71				0	249	1	0.0625	50	67			0
68	동관조제	조제1	동관입원약국	마약류관리	마약류 관리	법규 준수	1	0	0	DP	DP_01	응급처방(투약구) 마약불출 (야간)	조제 및 조제약 검수	Y	Y	Y	0.5	1	품목수	163961	674.737	0.702851	23085	27593				0	132801	533.337	0.55556	18252	22050			0
69	동관조제	조제1	동관입원약국	마약류관리	마약류 관리	법규 준수	1	0	0	DP	DP_01	응급처방(투약구) 마약불출 (야간)	처방전접수/불출확인/라벨작성	Y	Y	Y	0.2	1	품목수	163961	674.737	0.28114	23085	27593				0	132801	533.337	0.222224	18252	22050			0
70	동관조제	조제1	동관입원약국	마약류관리	마약류 관리	법규 준수	1	0	0	AM	AM_03	응급처방(투약구) 마약불출 (주간)	마약마감	Y	Y		30	1	매일 1회	243	1	0.0625	51	71				0	249	1	0.0625	50	67			0
71	동관조제	조제1	동관입원약국	마약류관리	마약류 관리	법규 준수	1	0	0	DP	DP_01	응급처방(투약구) 마약불출 (주간)	조제 및 조제약 검수	Y	Y		0.5	1	품목수	189169	778.473	0.81091	14137	16369				0	136894	549.775	0.572682	9618	10533			0
72	동관조제	조제1	동관입원약국	마약류관리	마약류 관리	법규 준수	1	0	0	DP	DP_01	응급처방(투약구) 마약불출 (주간)	처방전접수/불출확인/라벨작성	Y	Y		0.2	1	품목수	189169	778.473	0.324364	14137	16369				0	136894	549.775	0.229073	9618	10533			0
73	동관조제	조제1	동관입원약국	마약류관리	마약류 관리	법규 준수	1	0	0	AM	AM_03	입원정규 마약불출	마약마감	Y	Y		30	1	매일 1회	243	1	0.0625	51	71				0	249	1	0.0625	50	67			0
74	동관조제	조제1	동관입원약국	마약류관리	마약류 관리	법규 준수	1	0	0	AM	AM_03	입원정규 마약불출	마약재고조사				30	1	매일 2회	486	2	0.125	102	142				0	498	2	0.125	50	67			0
75	동관조제	조제1	동관입원약국	마약류관리	마약류 관리	법규 준수	1	0	0	DP	DP_01	입원정규 마약불출	조제 및 조제약 검수	Y	Y		0.5	1	품목수	109288	449.745	0.468484	22023	27688				0	56269	225.98	0.235396	11278	13737			0
76	동관조제	조제1	동관입원약국	마약류관리	마약류 관리	법규 준수	1	0	0	DP	DP_01	입원정규 마약불출	처방전접수 및 불출확인/라벨작성	Y	Y		0.2	1	품목수	109288	449.745	0.187394	22023	27688				0	56269	225.98	0.0941583	11278	13737			0
77	동관조제	조제1	동관입원약국	문서 관리	부서 문서관리	법규 준수	1	0	0	AM	AM_10	문서(처방전 외) 관리	소각대상문서 정리/폐기				10		매주 2회	104	0.427984	0.00891632	0	0	Y		100	0.00891632	104	0.417671	0.00870147	0	0	Y	100	0.00870147	조무원 100%
78	동관조제	조제1	동관입원약국	반납업무	반납약 처리	조제약품 반납처리	3	0	0	DP	DP_01	약품반납	반납리스트 확인 (전산)	Y	Y		1.5	1	병동별반납리스트	11908	49.0041	0.153138	0	3215				0	12201	49	0.153125	2450	3283			0
79	동관조제	조제1	동관입원약국	반납업무	반납약 처리	조제약품 반납처리	3	0	0	DP	DP_01	약품반납	반납약 분류(시럽)	Y	Y		0.2	1	품목수	6561	27	0.01125	0	2343				0	22572	90.6506	0.0377711	4276	4471			0
80	동관조제	조제1	동관입원약국	반납업무	반납약 처리	조제약품 반납처리	3	0	0	DP	DP_01	약품반납	반납약 분류(외용)	Y	Y		0.05	1	반납총량	77877	320.481	0.0333835	0	31808				0	136887	549.747	0.0572653	38478	32750			0
81	동관조제	조제1	동관입원약국	반납업무	반납약 처리	조제약품 반납처리	3	0	0	DP	DP_01	약품반납	반납약 분류(주사)	Y	Y		0.05	1	반납총량	171172	704.412	0.0733762	0	128652				0	1457897	5855.01	0.609897	196171	226206			0
82	동관조제	조제1	동관입원약국	반납업무	반납약 처리	조제약품 반납처리	3	0	0	DP	DP_01	약품반납	반납리스트 대비 실물 일치여부 확인	Y	Y		0.02	1	반납총량	3538668	14562.4	0.606767	0	1687610				0	10343426	41539.9	1.73083	2268212	1725494			0
83	동관조제	조제1	동관입원약국	반납업무	반납약 처리	조제약품 반납처리	3	0	0	DP	DP_01	약품반납	반납약분류(산제)	Y	Y		0.1	1	반납총량	87608	360.527	0.0751097	0	23654				0	119930	481.647	0.100343	16365	16917			0
84	동관조제	조제1	동관입원약국	반납업무	반납약 처리	조제약품 반납처리	3	0	0	DP	DP_01	약품반납	반납약분류(PACK)	Y	Y		0.01	1	반납총량	432540	1780	0.0370833	0	111186				0	476596	1914.04	0.0398758	100769	83309			0
85	동관조제	조제1	동관입원약국	반납업무	반납약 처리	조제약품 반납처리	3	0	0	DP	DP_01	약품반납	반납약분류(po)	Y	Y		0.11	1	반납총량	2762910	11370	2.60563	0	1389967				0	3346669	13440.4	3.0801	650930	502143			0
86	동관조제	조제1	동관입원약국	병동별 약품관리감독	병동별 약품관리감독	병동별 약품관리감독	1	AGS	0	QUM	QUM_06	병동별 약품관리감독	병동약품 관리 점검 순회 (조영제)				30	2	순회 병동수	21	0.0864198	0.00540123						0	320	1.28514	0.0803213	0	0			0	[15분x 2명] [80개 부서x 4회 순회]
87	동관조제	조제1	동관입원약국	병동별 약품관리감독	병동별 약품관리감독	병동별 약품관리감독	1	AGS	0	QUM	QUM_06	병동별 약품관리감독	ㆍ병동순회 일정 계획하기 (조영제) ㆍ병동별 순회일정 공지 (조영제) ㆍ병동순회 후 보고서 작성하기 (조영제)				40	1	년 2회	2	0.00823045	0.000685871						0	4	0.0160643	0.00133869	0	0			0
89	동관조제	조제1	동관입원약국	산제조제	산제조제 및 감사	조제	1	0	0	DP	DP_01	산제 예제제 조제	분쇄 및 분포	Y	Y		13	1	품목수	11492	47.2922	1.28083	0	0				0	9960	40	1.08333	500	670			0
90	동관조제	조제1	동관입원약국	산제조제	산제조제 및 감사	조제	1	0	0	DP	DP_01	산제 예제제 조제	분포약 검수(포수 및 인쇄 내용)	Y	Y		1	1	품목수	11492	47.2922	0.0985254	0	0				0	9960	40	0.0833333	500	670			0
91	동관조제	조제1	동관입원약국	산제조제	산제조제 및 감사	조제	1	0	0	DP	DP_01	산제 예제제 조제	약품수량 및 약품확인	Y	Y		0.4	1	품목수	11492	47.2922	0.0394102	0	0				0	12450	50	0.0416667	500	670			0
92	동관조제	조제1	동관입원약국	산제조제	산제조제 및 감사	조제	1	0	0	DP	DP_01	산제 예제제 조제	예제제 약품 준비	Y	Y		0.5	1	품목수	11492	47.2922	0.0492627	0	0				0	12450	50	0.0520833	500	670			0
93	동관조제	조제1	동관입원약국	산제조제	산제조제 및 감사	조제	1	0	0	DP	DP_01	산제 예제제 조제	예제제 품목선정 및 수량 결정	Y	Y		0.1	1	품목수	11492	47.2922	0.00985254	0	0				0	0	0	0	500	670			0
94	동관조제	조제1	동관입원약국	산제조제	산제조제 및 감사	조제	1	0	0	DP	DP_01	산제 예제제 조제	예제제조제내역을 기록한다.	Y	Y		5	1	매일 1회	243	1	0.0104167	0	0				0	249	1	0.0104167	50	67			0
95	동관조제	조제1	동관입원약국	산제조제	산제조제 및 감사	조제	1	0	0	DP	DP_01	산제 예제제 조제	A,TC 예제제 조제	Y	Y		3	1	건수	5746	23.6461	0.147788	0	0				0	4980	20	0.125	0	0			0
96	동관조제	조제1	동관입원약국	수술장kit 조제	수술장kit 조제 및 감사	조제	1	0	0	DP	DP_01	수술장 Kit 조제	kit 반납확인	Y			40	1	매일 1회	243	1	0.0833333	0	0				0	249	1	0.0833333	0	0			0
97	동관조제	조제1	동관입원약국	수술장kit 조제	수술장kit 조제 및 감사	조제	1	0	0	DP	DP_01	수술장 Kit 조제	kit 예제제 조제	Y			35	1	매일 1회	243	1	0.0729167	0	0				0	249	1	0.0729167	0	0			0
98	동관조제	조제1	동관입원약국	수술장kit 조제	수술장kit 조제 및 감사	조제	1	0	0	DP	DP_01	수술장 Kit 조제	kit 조제	Y			15	1	매일 1회	243	1	0.03125	0	0				0	249	1	0.03125	0	0			0
99	동관조제	조제1	동관입원약국	수술장kit 조제	수술장kit 조제 및 감사	조제	1	0	0	DP	DP_01	수술장 Kit 조제	Kit 조제용 약품 준비	Y			15	1	매일 1회	243	1	0.03125	0	0				0	249	1	0.03125	0	0			0
100	동관조제	조제1	동관입원약국	약물사용모니터링 및 평가	약물사용모니터링 및 평가	consult 회신 및 약물사용모니터링	1	AGS	신임평가	CP	CP_03	TDM consult 회신	TDM 통한 약물 용량 설정 (EMR colnsult 회신) ㆍ 환자 상태 확인, 투약 모니터링 ㆍ 약동학 인자 산출 및 해석 ㆍ 환자별 맞춤 용량 설정 ㆍ 타과 의뢰 회신서 작성	Y			30	1	consult회신 건수	19	0.0781893	0.00488683	0	0				0	430	1.72691	0.107932	0	0			0
101	동관조제	조제1	동관입원약국	약품 청구 및 재고관리	약품관리 및 재고운영	약품 발주/공급/재고운영	2	0	0	DNP	DNP_02	약품을 약품장에 정리한다	약품 입고 (코드별 약장 정리)				120	6	매일 1회	243	1	0.25	0	0				0	249	1	0.25	0	0			0	[20분x6명]
102	동관조제	조제1	동관입원약국	약품 청구 및 재고관리	약품관리 및 재고운영	약품 발주/공급/재고운영	2	0	0	DNP	DNP_02	약품을 청구한다	약품청구				60	2	매일 1회	243	1	0.125	0	0				0	249	1	0.125	0	0			0	[30분x2명]
103	동관조제	조제1	동관입원약국	약품 청구 및 재고관리	약품관리 및 재고운영	약품 발주/공급/재고운영	2	0	0	DNP	DNP_02	약품의 목록과 수량 확인	약품수령 및 입고량 실물 검수				50	2	매일 1회	243	1	0.104167	0	0				0	249	1	0.104167	0	0			0	[25분x2명]
104	동관조제	조제1	동관입원약국	약품관리 및 재고운영	약품관리 및 재고운영	약품 발주/공급/재고운영	2	0	0	DNP	DNP_02	약품관리 및 재고운영	부족약품 청구 및 약국간 차용처리 - ERP/OCS 사용량, 부족량 확인 - 차용관련 전화 - 재고반영(ERP) - 약품 배송				60	2	매일 1회	243	1	0.125	51	71				0	249	1	0.125	50	67			0	[30분x2명]
105	동관조제	조제1	동관입원약국	약품관리 및 재고운영	약품관리 및 재고운영	약품 발주/공급/재고운영	2	0	0	DNP	DNP_02	재고조사	주사약품 재고조사 ㆍ약품별 재고량 전수조사 ㆍ약품별 유효기간 전수조사 ㆍ사용종료약품/ 유효기간 임박약품 반품처리 등 ㆍERP 대 실물재고량 차이 분석				840	7	월 1회	12	0.0493827	0.0864198	0	0				0	12	0.0481928	0.0843373	0	0			0	[120분x7명]
106	동관조제	조제1	동관입원약국	약품관리 및 재고운영	약품관리 및 재고운영	약품 발주/공급/재고운영	2	0	0	DNP	DNP_02	재고조사	PO/외용약품 재고조사 ㆍ약품별 재고량 전수조사 ㆍ약품별 유효기간 전수조사 ㆍ사용종료약품/ 유효기간 임박약품 반품처리 등 ㆍERP 대 실물재고량 차이 분석				3600	15	월 1회	12	0.0493827	0.37037	0	0				0	12	0.0481928	0.361446	0	0			0	[240분x15명]
107	동관조제	조제1	동관입원약국	업무계획 및 당직계획수립	팀 인력관리	부서 행정	3	0	0	AM	AM_06	당직 일자별 근무스케줄 작성	당직 일자별 근무스케줄 작성				60		매월 1회	12	0.0493827	0.00617284						0	12	0.0481928	0.0060241	0	0			0
108	동관조제	조제1	동관입원약국	업무계획 및 당직계획수립	팀 인력관리	부서 행정	3	0	0	AM	AM_06	월별 업무 포지션 작성	월별 업무 포지션 작성				20		매월 1회	12	0.0493827	0.00205761						0	12	0.0481928	0.00200803	0	0			0
111	동관조제	조제1	동관입원약국	응급처방 조제 및 감사	응급처방 조제 및 감사	조제	1	0	0	DP	DP_01	응급처방(투약구) 조제 및 감사(야간)	경구약 조제(ATC)	Y	Y	Y	0.032	1	처방총량	609997	2510.28	0.167352	112380	121489				0	645304	2591.58	0.172772	117406	139265			0
112	동관조제	조제1	동관입원약국	응급처방 조제 및 감사	응급처방 조제 및 감사	조제	1	0	0	DP	DP_01	응급처방(투약구) 조제 및 감사(야간)	경구약 조제(PTP)	Y	Y	Y	0.18	1	처방총량	462478	1903.2	0.713701	86025	92122				0	276559	1110.68	0.416505	50317	59685			0
113	동관조제	조제1	동관입원약국	응급처방 조제 및 감사	응급처방 조제 및 감사	조제	1	0	0	DP	DP_01	응급처방(투약구) 조제 및 감사(야간)	라벨작성	Y	Y	Y	0.1	1	품목수	1842979	7584.28	1.58006	274960	317448	Y	Y	100	1.58006	1459204	5860.26	1.22089	214200	255387			0
114	동관조제	조제1	동관입원약국	응급처방 조제 및 감사	응급처방 조제 및 감사	조제	1	0	0	DP	DP_01	응급처방(투약구) 조제 및 감사(야간)	산제	Y	Y	Y	0.45	1	젯수	52814	217.342	0.203758	8949	10541				0	59319	238.229	0.22334	10609	12454			0
115	동관조제	조제1	동관입원약국	응급처방 조제 및 감사	응급처방 조제 및 감사	조제	1	0	0	DP	DP_01	응급처방(투약구) 조제 및 감사(야간)	외용조제	Y	Y	Y	0.3	1	품목수	70712	290.996	0.181872	10444	14368				0	68973	277	0.173125	9246	14560			0
116	동관조제	조제1	동관입원약국	응급처방 조제 및 감사	응급처방 조제 및 감사	조제	1	0	0	DP	DP_01	응급처방(투약구) 조제 및 감사(야간)	조제약 검수	Y	Y	Y	0.1	1	품목수	1842979	7584.28	1.58006	274960	317448				0	1459204	5860.26	1.22089	214200	255387			0
117	동관조제	조제1	동관입원약국	응급처방 조제 및 감사	응급처방 조제 및 감사	조제	1	0	0	DP	DP_01	응급처방(투약구) 조제 및 감사(야간)	주사	Y	Y	Y	0.22	1	품목수	936005	3851.87	1.76544	119567	138596				0	873371	3507.51	1.60761	114476	131525			0
118	동관조제	조제1	동관입원약국	응급처방 조제 및 감사	응급처방 조제 및 감사	조제	1	0	0	DP	DP_01	응급처방(투약구) 조제 및 감사(야간)	pack 조제	Y	Y	Y	0.19	1	품목수	84847	349.165	0.138211	14834	18058				0	38091	152.976	0.060553	6855	9902			0
119	동관조제	조제1	동관입원약국	응급처방 조제 및 감사	응급처방 조제 및 감사	조제	1	0	0	DP	DP_01	응급처방(투약구) 조제 및 감사(야간)	syrup	Y	Y	Y	0.25	1	품목수	15693	64.5802	0.0336355	2250	3052				0	26602	106.835	0.0556434	4417	5365			0
120	동관조제	조제1	동관입원약국	응급처방 조제 및 감사	응급처방 조제 및 감사	조제	1	0	0	DP	DP_01	응급처방(투약구) 조제 및 감사(주간)	경구약 조제 (ATC)	Y	Y		0.032	1	처방총량	408028	1679.13	0.111942	70094	89511				0	361351	1451.21	0.0967473	65192	74001			0
121	동관조제	조제1	동관입원약국	응급처방 조제 및 감사	응급처방 조제 및 감사	조제	1	0	0	DP	DP_01	응급처방(투약구) 조제 및 감사(주간)	경구약 조제 (PTP)	Y	Y		0.18	1	처방총량	307810	1266.71	0.475015	52877	67525				0	154865	621.948	0.23323	27939	31715			0
122	동관조제	조제1	동관입원약국	응급처방 조제 및 감사	응급처방 조제 및 감사	조제	1	0	0	DP	DP_01	응급처방(투약구) 조제 및 감사(주간)	고가약 재고확인	Y	Y		20	1	품목수	243	1	0.0416667	51	71				0	249	1	0.0416667	50	67			0
123	동관조제	조제1	동관입원약국	응급처방 조제 및 감사	응급처방 조제 및 감사	조제	1	0	0	DP	DP_01	응급처방(투약구) 조제 및 감사(주간)	고가약 조제하고 감사한다.	Y	Y		3	1	품목수	4860	20	0.125	972	1312				0	4980	20	0.125	1000	1340			0
124	동관조제	조제1	동관입원약국	응급처방 조제 및 감사	응급처방 조제 및 감사	조제	1	0	0	DP	DP_01	응급처방(투약구) 조제 및 감사(주간)	라벨작성	Y	Y		0.1	1	품목수	1673128	6885.3	1.43444	211119	271812		Y	100	1.43444	906499	3640.56	0.75845	147349	171459			0
125	동관조제	조제1	동관입원약국	응급처방 조제 및 감사	응급처방 조제 및 감사	조제	1	0	0	DP	DP_01	응급처방(투약구) 조제 및 감사(주간)	산제	Y	Y		0.25	1	젯수	62112	255.605	0.133128	10264	13090				0	36751	147.594	0.0768721	7900	8040			0	투약창구에서 조제대로의 이동시간 배제됨
126	동관조제	조제1	동관입원약국	응급처방 조제 및 감사	응급처방 조제 및 감사	조제	1	0	0	DP	DP_01	응급처방(투약구) 조제 및 감사(주간)	외용조제	Y	Y		0.3	1	품목수	67814	279.07	0.174419	10613	14836				0	52827	212.157	0.132598	10146	12686			0
127	동관조제	조제1	동관입원약국	응급처방 조제 및 감사	응급처방 조제 및 감사	조제	1	0	0	DP	DP_01	응급처방(투약구) 조제 및 감사(주간)	조제약을 감사하여 병동별로 분류	Y	Y		0.1	1	품목수	1673128	6885.3	1.43444	211119	271812	Y	Y	100	1.43444	906499	3640.56	0.75845	147349	171459			0
128	동관조제	조제1	동관입원약국	응급처방 조제 및 감사	응급처방 조제 및 감사	조제	1	0	0	DP	DP_01	응급처방(투약구) 조제 및 감사(주간)	주사	Y	Y		0.22	1	품목수	1031865	4246.36	1.94625	102891	128011				0	560643	2251.58	1.03197	82853	93960			0
129	동관조제	조제1	동관입원약국	응급처방 조제 및 감사	응급처방 조제 및 감사	조제	1	0	0	DP	DP_01	응급처방(투약구) 조제 및 감사(주간)	지원부서 및 조제요청건에 대한 조제 및 불출	Y	Y		3	1	건수	2430	10	0.0625	0	0				0	2490	10	0.0625	0	0			0	실측 10건/일
130	동관조제	조제1	동관입원약국	응급처방 조제 및 감사	응급처방 조제 및 감사	조제	1	0	0	DP	DP_01	응급처방(투약구) 조제 및 감사(주간)	지원부서 및 조제요청건에 대한 조제 및 불출 (외래 등)	Y	Y		2	1	건수	972	4	0.0166667	0	0				0	996	4	0.0166667	0	0			0	실측 4건/일
131	동관조제	조제1	동관입원약국	응급처방 조제 및 감사	응급처방 조제 및 감사	조제	1	0	0	DP	DP_01	응급처방(투약구) 조제 및 감사(주간)	지원부서 및 조제요청건에 대한 조제 및 불출 (투석실)	Y	Y		3	1	건수	2430	10	0.0625	0	0				0	2490	10	0.0625	0	0			0	실측 10건/일
132	동관조제	조제1	동관입원약국	응급처방 조제 및 감사	응급처방 조제 및 감사	조제	1	0	0	DP	DP_01	응급처방(투약구) 조제 및 감사(주간)	지원부서 및 조제요청건에 대한 조제 및 불출 (APRAN)	Y	Y		10	1	건수	243	1	0.0208333	0	0				0	249	1	0.0208333	0	0			0	실측 1건/일
133	동관조제	조제1	동관입원약국	응급처방 조제 및 감사	응급처방 조제 및 감사	조제	1	0	0	DP	DP_01	응급처방(투약구) 조제 및 감사(주간)	지원부서 및 조제요청건에 대한 조제 및 불출 (EREC)	Y	Y		10	1	건수	729	3	0.0625	0	0				0	747	3	0.0625	0	0			0	실측 3건/일
134	동관조제	조제1	동관입원약국	응급처방 조제 및 감사	응급처방 조제 및 감사	조제	1	0	0	DP	DP_01	응급처방(투약구) 조제 및 감사(주간)	지원부서 및 조제요청건에 대한 조제 및 불출 (ESP)	Y	Y		10	1	건수	486	2	0.0416667	0	0				0	498	2	0.0416667	0	0			0	실측 2건/일
135	동관조제	조제1	동관입원약국	응급처방 조제 및 감사	응급처방 조제 및 감사	조제	1	0	0	DP	DP_01	응급처방(투약구) 조제 및 감사(주간)	지원부서 및 조제요청건에 대한 조제 및 불출 (XANG)	Y	Y		5	1	건수	486	2	0.0208333	0	0				0	498	2	0.0208333	0	0			0	실측 2건/일
136	동관조제	조제1	동관입원약국	응급처방 조제 및 감사	응급처방 조제 및 감사	조제	1	0	0	DP	DP_01	응급처방(투약구) 조제 및 감사(주간)	지원부서 및 조제요청건에 대한 조제 및 불출 (XEPR)	Y	Y		10	1	건수	486	2	0.0416667	0	0				0	498	2	0.0416667	0	0			0	실측 2건/일
137	동관조제	조제1	동관입원약국	응급처방 조제 및 감사	응급처방 조제 및 감사	조제	1	0	0	DP	DP_01	응급처방(투약구) 조제 및 감사(주간)	pack 조제	Y	Y		0.19	1	품목수	67810	279.053	0.110459	13000	18364				0	23330	93.6948	0.0370875	4653	6023			0
138	동관조제	조제1	동관입원약국	응급처방 조제 및 감사	응급처방 조제 및 감사	조제	1	0	0	DP	DP_01	응급처방(투약구) 조제 및 감사(주간)	syrup	Y	Y		0.45	1	품목수	12223	50.3004	0.0471566	1585	2298				0	14394	57.8072	0.0541943	2846	3492			0
139	동관조제	조제1	동관입원약국	장비 및 시설관리	장비 및 시설관리	장비관리	2	0	0	AM	AM_07	약품냉장고 온도 점검	장비검검(냉장고 온도 check)_매일				3	1	매일 2회	486	2	0.0125	102	142				0	498	2	0.0125	100	134			0
140	동관조제	조제1	동관입원약국	장비 및 시설관리	장비 및 시설관리	장비관리	2	0	0	AM	AM_07	조제기 분해/청소/조립	장비 청소(ATC, 산제조제기)				30	2	매일 1회	243	1	0.0625	51	71	Y	Y	100	0.0625	294	1.18072	0.0737952	50	67			0
141	동관조제	조제1	동관입원약국	재사용불가약품관리	약품관리 및 재고운영	약품 발주/공급/재고운영	2	0	0	DNP	DNP_02	재사용불가약품관리	미반납 마약류 현황을 파악, 해당 부서 공지				60	1	매주 1회	52	0.213992	0.026749	0	0				0	52	0.208835	0.0261044	0	0			0
142	동관조제	조제1	동관입원약국	재사용불가약품관리	약품관리 및 재고운영	약품 발주/공급/재고운영	2	0	0	DNP	DNP_02	재사용불가약품관리	미반납 약품 현황을 파악, 해당 부서 공지				60	1	매주 1회	52	0.213992	0.026749	0	0				0	52	0.208835	0.0261044	0	0			0
143	동관조제	조제1	동관입원약국	재사용불가약품관리	약품관리 및 재고운영	약품 발주/공급/재고운영	2	0	0	DNP	DNP_02	재사용불가약품관리	재사용 불가목록을 확인하여 기안하고 실사조정한다.				60	1	매월 1회	12	0.0493827	0.00617284	0	0				0	12	0.0481928	0.0060241	0	0			0
167	동관조제	조제1	동관입원약국	조제약 불출현황 정보제공	약품 및 약물요법 정보제공	약품정보제공	1	0	신임평가	DP	DP_01	조제약 불출 정보 제공	약품확인, 정보제공, 조제상태, 불출여부 정보제공 등 전화응대 업무	Y	Y		1	1	전화응대건수	72901	300.004	0.625009	5030	5832				0	74700	300	0.625	5000	6700			0
168	동관조제	조제1	동관입원약국	조제준비	조제준비(예제제)	조제	1	0	0	DP	DP_01	예제제 준비	1/2 정 준비	Y	Y		60	1	매일 1회	243	1	0.125	0	0		Y	100	0.125	249	1	0.125	0	0			0
169	동관조제	조제1	동관입원약국	조제준비	조제준비(예제제)	조제	1	0	0	DP	DP_01	예제제 준비	주사 예제제를 준비한다.	Y	Y		120	1	매일 1회	243	1	0.25	0	0	Y	Y	100	0.25	249	1	0.25	0	0	Y	100	0.25	봉사자 100%
170	동관조제	조제1	동관입원약국	조제준비	조제준비(예제제)	조제	1	0	0	DP	DP_01	예제제 준비	pack, syrup 예제제를 준비한다.	Y	Y		120	1	매일 1회	243	1	0.25	0	0	Y	Y	100	0.25	249	1	0.25	0	0	Y	100	0.25	봉사자 100%
171	동관조제	조제1	동관입원약국	조제준비	조제준비(예제제)	조제	1	0	0	DP	DP_01	예제제 준비	PTP 1/2 준비	Y	Y		30	1	매일 1회	243	1	0.0625	0	0		Y	100	0.0625	249	1	0.0625	0	0			0
172	동관조제	조제1	동관입원약국	조제준비	조제준비(예제제)	조제	1	0	0	DP	DP_01	ATC 약품 채운다	ATC 충진약품 준비하여 충진한다.	Y	Y		30	1	매일 1회	243	1	0.0625	0	0	Y		100	0.0625	249	1	0.0625	0	0	y	1	0.000625	조무원 100%
177	동관조제	조제1	동관입원약국	추가퇴원 조제 및 감사	추가퇴원처방 조제 및 감사	조제	1	0	0	DP	DP_01	추가 퇴원약 감사(야간)	퇴원처방 감사(경구약)	Y	Y	Y	0.02	1	처방총량	198257	815.872	0.0339947	3080	2826				0	166809	669.916	0.0279132	5385	10732			0
178	동관조제	조제1	동관입원약국	추가퇴원 조제 및 감사	추가퇴원처방 조제 및 감사	조제	1	0	0	DP	DP_01	추가 퇴원약 감사(주간)	퇴원처방 감사(경구약)	Y	Y		0.02	1	처방총량	7635113	31420.2	1.30918	1266804	908372				0	6980874	28035.6	1.16815	1289171	803993			0
179	동관조제	조제1	동관입원약국	추가퇴원 조제 및 감사	추가퇴원처방 조제 및 감사	조제	1	0	0	DP	DP_01	추가퇴원약조제(주간)	경구약을 조제한다.	Y	Y		0.018	1	처방총량	6617879	27234.1	1.02128	1111905	792006				0	4275943	17172.5	0.643967	762951	489161			0
180	동관조제	조제1	동관입원약국	추가퇴원 조제 및 감사	추가퇴원처방 조제 및 감사	조제	1	0	0	DP	DP_01	추가퇴원약조제(주간)	라벨작성(수시조제)	Y	Y		0.2	1	품목수	318786	1311.88	0.546615	36067	28701		Y	100	0.546615	123255	495	0.20625	22854	14190			0
181	동관조제	조제1	동관입원약국	추가퇴원 조제 및 감사	추가퇴원처방 조제 및 감사	조제	1	0	0	DP	DP_01	추가퇴원약조제(주간)	산제조제	Y	Y		0.1	1	조제젯수	186007	765.461	0.159471	18051	10478				0	86301	346.59	0.0722063	11415	4799			0	품목당 9.6
182	동관조제	조제1	동관입원약국	추가퇴원 조제 및 감사	추가퇴원처방 조제 및 감사	조제	1	0	0	DP	DP_01	추가퇴원약조제(주간)	시럽조제	Y	Y		2.5	1	품목수	2804	11.5391	0.0600995	244	207				0	2378	9.5502	0.0497406	475	306			0
183	동관조제	조제1	동관입원약국	추가퇴원 조제 및 감사	추가퇴원처방 조제 및 감사	조제	1	0	0	DP	DP_01	추가퇴원약조제(주간)	외용 조제	Y	Y		0.75	1	품목수	24527	100.934	0.15771	1641	1221				0	5584	22.4257	0.0350402	1040	589			0
184	동관조제	조제1	동관입원약국	추가퇴원 조제 및 감사	추가퇴원처방 조제 및 감사	조제	1	0	0	DP	DP_01	추가퇴원약조제(주간)	주사 조제	Y	Y		0.75	1	품목수	2983	12.2757	0.0191808	538	393				0	1935	7.77108	0.0121423	359	191			0
185	동관조제	조제1	동관입원약국	추가퇴원 조제 및 감사	추가퇴원처방 조제 및 감사	조제	1	0	0	DP	DP_01	추가퇴원약조제(주간)	PACK 조제	Y	Y		1.5	1	품목수	17737	72.9918	0.228099	3029	2707				0	6899	27.7068	0.0865838	1392	829			0
186	동관조제	조제1	동관입원약국	추가퇴원 조제 및 감사	추가퇴원처방 조제 및 감사	조제	1	0	0	DP	DP_01	추가퇴원처방조제(야간)	경구약을 조제한다.	Y	Y	Y	0.018	1	처방총량	181871	748.44	0.0280665	2661	2541				0	111377	447.297	0.0167736	4172	2300			0
187	동관조제	조제1	동관입원약국	추가퇴원 조제 및 감사	추가퇴원처방 조제 및 감사	조제	1	0	0	DP	DP_01	추가퇴원처방조제(야간)	라벨작성	Y	Y	Y	0.2	1	품목수	6350	26.1317	0.0108882	106	131		Y	100	0.0108882	4289	17.2249	0.00717704	105	115			0
188	동관조제	조제1	동관입원약국	추가퇴원 조제 및 감사	추가퇴원처방 조제 및 감사	조제	1	0	0	DP	DP_01	추가퇴원처방조제(야간)	산제조제	Y	Y	Y	1	1	조제젯수	3277	13.4856	0.028095	246	91				0	4461	17.9157	0.0373243	450	51			0
189	동관조제	조제1	동관입원약국	추가퇴원 조제 및 감사	추가퇴원처방 조제 및 감사	조제	1	0	0	DP	DP_01	추가퇴원처방조제(야간)	시럽조제	Y	Y	Y	2.5	1	품목수	51	0.209877	0.00109311	5	8				0	132	0.53012	0.00276104	4	7			0
190	동관조제	조제1	동관입원약국	추가퇴원 조제 및 감사	추가퇴원처방 조제 및 감사	조제	1	0	0	DP	DP_01	추가퇴원처방조제(야간)	외용 조제	Y	Y	Y	0.75	1	품목수	543	2.23457	0.00349151	1	4				0	318	1.27711	0.00199548	4	2			0
191	동관조제	조제1	동관입원약국	추가퇴원 조제 및 감사	추가퇴원처방 조제 및 감사	조제	1	0	0	DP	DP_01	추가퇴원처방조제(야간)	주사 조제	Y	Y	Y	0.75	1	품목수	49	0.201646	0.000315072	6	4				0	25	0.100402	0.000156878	1	0			0
192	동관조제	조제1	동관입원약국	추가퇴원 조제 및 감사	추가퇴원처방 조제 및 감사	조제	1	0	0	DP	DP_01	추가퇴원처방조제(야간)	PACK 조제	Y	Y	Y	1.5	1	품목수	259	1.06584	0.00333076	6	8				0	160	0.64257	0.00200803	4	2			0
193	동관조제	조제1	동관입원약국	퇴원약 조제 및 감사	정규퇴원처방 조제 및 감사	조제	1	0	0	DP	DP_01	정규 퇴원약 감사	퇴원처방 감사(경구약)	Y	Y		0.02	1	처방총량	8338408	34314.4	1.42977	2029869	1534463				0	10253133	41177.2	1.71572	2657048	1465457			0	품목당 : 0.835
194	동관조제	조제1	동관입원약국	퇴원약 조제 및 감사	정규퇴원처방 조제 및 감사	조제	1	0	0	DP	DP_01	정규 퇴원약 조제	경구약 조제	Y	Y		0.018	1	조제젯수	7033880	28946	1.08548	1743753	1330282				0	6155302	24720.1	0.927003	1453242	872242			0	품목당 : 0.6
195	동관조제	조제1	동관입원약국	퇴원약 조제 및 감사	정규퇴원처방 조제 및 감사	조제	1	0	0	DP	DP_01	정규 퇴원약 조제	라벨작성(batch 조제)	Y	Y		0.12	1	품목수	396708	1632.54	0.408136	95210	55539	Y		100	0.408136	188725	757.932	0.189483	44500	26318	y	100	0.189483	조무원 100%
196	동관조제	조제1	동관입원약국	퇴원약 조제 및 감사	정규퇴원처방 조제 및 감사	조제	1	0	0	DP	DP_01	정규 퇴원약 조제	라벨출력	Y	Y		15	1	매일 1회	243	1	0.03125	51	71	Y		100	0.03125	249	1	0.03125	50	67	y	100	0.03125	조무원 100%
197	동관조제	조제1	동관입원약국	퇴원약 조제 및 감사	정규퇴원처방 조제 및 감사	조제	1	0	0	DP	DP_01	정규 퇴원약 조제	산제조제	Y	Y		0.1	1	조제젯수	308555	1269.77	0.264536	59361	41657				0	157779	633.651	0.132011	24377	8389			0
198	동관조제	조제1	동관입원약국	퇴원약 조제 및 감사	정규퇴원처방 조제 및 감사	조제	1	0	0	DP	DP_01	정규 퇴원약 조제	시럽조제	Y	Y		2.3	1	품목수	5183	21.3292	0.102203	1452	912				0	3209	12.8876	0.0617528	849	447			0
199	동관조제	조제1	동관입원약국	퇴원약 조제 및 감사	정규퇴원처방 조제 및 감사	조제	1	0	0	DP	DP_01	정규 퇴원약 조제	외용 조제	Y	Y		0.75	1	품목수	13044	53.679	0.0838735	3309	1750				0	7338	29.4699	0.0460467	1685	940			0
200	동관조제	조제1	동관입원약국	퇴원약 조제 및 감사	정규퇴원처방 조제 및 감사	조제	1	0	0	DP	DP_01	정규 퇴원약 조제	주사 조제	Y	Y		0.75	1	품목수	2714	11.1687	0.0174511	644	436				0	2235	8.9759	0.0140248	538	287			0
201	동관조제	조제1	동관입원약국	퇴원약 조제 및 감사	정규퇴원처방 조제 및 감사	조제	1	0	0	DP	DP_01	정규 퇴원약 조제	집계	Y	Y		5	1	매일 1회	243	1	0.0104167	51	71		Y	100	0.0104167	249	1	0.0104167	50	67			0
202	동관조제	조제1	동관입원약국	퇴원약 조제 및 감사	정규퇴원처방 조제 및 감사	조제	1	0	0	DP	DP_01	정규 퇴원약 조제	처방전 출력	Y	Y		15	1	매일 1회	243	1	0.03125	51	71	Y		100	0.03125	249	1	0.03125	50	67	y	100	0.03125	조무원 100%
203	동관조제	조제1	동관입원약국	퇴원약 조제 및 감사	정규퇴원처방 조제 및 감사	조제	1	0	0	DP	DP_01	정규 퇴원약 조제	PACK 조제	Y	Y		1.03	1	품목수	27045	111.296	0.238823	6221	4914				0	12897	51.7952	0.111144	3060	1671			0
204	동관조제	조제1	동관입원약국	퇴원약복약지도(간이식, 일반외과,경구용항암제)	환자교육, 복약상담	복약상담	1	0	신임평가	DP	DP_01	퇴원약 복약지도	ㆍ복약상담 대상 검토 ㆍ환자정보 수집 ㆍ환자 개인별 약물 설명 및 복약지도 시행 ㆍEMR에 복약상담 내역을 기록	Y	Y		20	1	복약지도 건수	4947	20.358	0.848251	0	0				0	3935	15.8032	0.658467	0	0			0
205	동관조제	조제1	동관입원약국	업무보고서 작성	업무실적 분석 및 부서/경영진 보고자료 작성	부서 행정	3	0	0	DP	DP_01	처방현황 및 반납현황 작성	통계처리 및 분석보고서 작성	Y			60		매주 1회	52	0.213992	0.026749	0	0				0	52	0.208835	0.0261044	0	0			0
702	약무정보	조제1	동관입원약국	고위험환자 처방감사 ㆍ장기이식 환자	고위험환자 처방감사 ㆍ장기이식 환자	처방감사	1	AGS	신임평가	CP	CP_02	처방 감사	항암제 처방감사 ㆍ환자 기본 정보 확인 : 상병명, 성별, 나이, 신체 계측 / ㆍ환자 병력 확인 : 투약력, 독성 이력 ㆍ항암제 처방 조회 /ㆍ임상 관찰, 진단 검사, 치료 반응 및 부작용 확인 /ㆍ처방 감사 : 프로토콜 선택 및 용량, 용법, 희석수액, 투여시간, 치료기간의 적절성 검토	Y	Y		2	5	항암제 처방감사 건수	408	1.67901	0.00699588	0	0				0	0	0	0	0	0			0		신규업무 작성내용 기존실적자료에 포함함.
703	약무정보	조제1	동관입원약국	고위험환자 처방감사 ㆍ장기이식 환자	고위험환자 처방감사 ㆍ장기이식 환자	처방감사	1	AGS	신임평가	CP	CP_02	처방 감사	항생제 처방 감사 ㆍ환자 기본 정보 확인 : 상병명, 성별, 나이, 신체 계측 / ㆍ환자 병력 확인 : 투약력, 독성 이력 ㆍ항생제 처방 조회 /ㆍ임상 관찰, 진단 검사, 미생물 검사결과, 치료 반응 및 부작용 확인 /ㆍ처방 감사 : 항생제 선택 및 용량, 용법, 희석수액, 투여시간, 치료기간의 적절성 검토	Y	Y		2	10	항생제 처방감사 건수	15969	65.716	0.273817	0	0				0	0	0	0	0	0			0		신규업무 작성내용 기존실적자료에 포함함.
704	약무정보	조제1	동관입원약국	. 처방내역을 확인, 처방 적절성/타당성 검토	. 처방내역을 확인, 처방 적절성/타당성 검토	처방감사	1	AGS	신임평가	CP	CP_02	처방 감사	퇴원약 처방 감사 ㆍ환자 기본 정보 확인 : 상병명, 성별, 나이, 신체 계측 /ㆍ환자 병력 확인 : 투약력, 독성 이력 ㆍ퇴원약 처방 조회/ ㆍ입원시 경과기록 확인 /ㆍ처방 감사 : 용량, 단위, 횟수, 방법, 처방일수의 적절성 검토	Y	Y		2	6	퇴원약 처방감사 건수	603221	2482.39	10.3433						0	0	0	0	0	0			0		신규업무 작성내용 기존실적자료에 포함함.
705	약무정보	조제1	동관입원약국	. 처방내역을 확인, 처방 적절성/타당성 검토	. 처방내역을 확인, 처방 적절성/타당성 검토	처방감사	1	AGS	신임평가	CP	CP_02	처방 감사	일반약(고위험약물 제외약물) 처방약물 ㆍ처방 감사 : 용량, 용법, 희석수액, 특수속도단위, 투여시간의 적절성 검토 /ㆍ약물 상호작용 및 한계량 검토	Y	Y		0.5	10	처방감사 건수	1593216	6556.44	6.82963						0	0	0	0	0	0			0		신규업무 작성내용 기존실적자료에 포함함.
706	약무정보	조제1	동관입원약국	. 처방내역을 확인, 처방 적절성/타당성 검토	. 처방내역을 확인, 처방 적절성/타당성 검토	처방감사	1	AGS	신임평가	CP	CP_02	처방 중재 활동	의료진 대상 직접적 처방 중재 활동 (유선/대면) ㆍ조제 관련 중재 활동 (중복처방, 제형 변경, 일수 변경 등) /ㆍ안전성 관련 중재 활동 (파우더 금지, 배합금기, 혼합 등) /ㆍ약물치료 관련 중재 활동 (용량, 적응증, 부작용, TDM, 상호작용, TPN 등) /ㆍ약품정보 관련 중재 활동 /ㆍ경제성 관련 중재 활동 /ㆍ처방 변경, 중단에 대한 기록 작성	Y	Y		2	10	처방중재 건수	20860	85.8436	0.357682						0	0	0	0	0	0			0		신규업무 작성내용 기존실적자료에 포함함.
708	약무정보	조제1	동관입원약국	약물사용모니터링 및 평가	약물사용모니터링 및 평가	consult 회신 및 약물사용모니터링	1	AGS	신임평가	CP	CP_03	약물이상반응 보고 (report 작성)	약물이상반응 보고 ㆍ약물 관련 부작용 발생 여부/인과관계 파악 ㆍ의료진에게 부작용정보 제공 ㆍ약물감시센터로 보고	Y	Y		10	10	약물이상반응 보고 건수	31	0.127572	0.00265775						0	0	0	0	0	0			0	일지	신규업무 작성내용 기존실적자료에 포함함.
722	약무정보	조제1	동관입원약국	팀 의료활동 및 약물요법 환자관리	팀 의료활동 및 약물요법 환자관리	팀의료활동	1	0	신임평가	CP	CP_01	약사회진노트/ EMR 기록지 작성 및 환자관리	ㆍ병력, 투약력, 부작용 등 약물 관련 문제점을 기록 ㆍ신환의 입원기록 및 경과 기록 확인 ㆍ문제 목록 확인 ㆍ새롭게 추가된 모든 약물 처방 감사 ㆍ알러지 및 약물 부작용 이력 확인				5	9	관리 환자수	10896	44.8395	0.467078						0	0	0	0	0	0			0		신규업무 작성내용 기존실적자료에 포함함.
725	약무정보	조제1	동관입원약국	팀 의료활동 및 약물요법 환자관리	팀 의료활동 및 약물요법 환자관리	팀의료활동	1	0	신임평가	CP	CP_05	회진 참여	ㆍ팀의료 활동 ㆍ약물 관련 문제 목록 작성 ㆍ실제 투약 현황 파악 ㆍ처방 중재의 추적 관찰 ㆍ병동에서 약물 사용 현황 파악				120	7	매일 1회	243	1	0.25						0	0	0	0	0	0			0		신규업무 작성내용 기존실적자료에 포함함.
728	약무정보	조제1	동관입원약국	환자 복약상담	환자교육, 복약상담	복약상담	1	0	신임평가	CP	CP_04	환자복약지도 교육	ㆍ환자집단교육 (약물설명 및 복약지도) 시행	Y			60	3	집단교육 시행 건수	92	0.378601	0.0473251						0	0	0	0	0	0			0		신규업무 작성내용 기존실적자료에 포함함.
729	약무정보	조제1	동관입원약국	환자 복약상담	환자교육, 복약상담	복약상담	1	0	신임평가	CP	CP_04	환자복약지도 교육	ㆍ환자 개인별 약물 설명 및 복약지도 시행 ㆍEMR에 복약상담 내역을 기록	Y			15	5	복약상담 기록건수	138	0.567901	0.0177469						0	0	0	0	0	0			0		신규업무 작성내용 기존실적자료에 포함함.
731	약무정보	조제1	동관입원약국	마약류 (마약+향정) 관리 (실무총괄)	마약류 관리	법규 준수	1	0	0	AM	AM_03	마약류 (향정신성의약품) 관리	ㆍ향정신성의약품 약품별 수불장부 출력 ㆍ장부 작성 (입/출고량 기록, 사용량/반납량/실사량 확인 및 기록) ㆍEPR 재고 및 장부재고 확인 및 오류해결 ㆍ보건소 보고문서 확인 ㆍ마약류 관련 매뉴얼 작성 및 업데이트 ㆍ마약류 지침 공지 및 교육				90	1	매일 1회	243	1	0.1875	0	0				0	249	1	0.1875	0	0			0
732	약무정보	조제1	동관입원약국	마약류 (마약+향정) 관리 (실무총괄)	마약류 관리	법규 준수	1	0	0	AM	AM_03	마약류 (향정신성의약품) 관리	ㆍ향정장부 및 출고증 정리 (분류 및 보관양식)				60	1	년 2회	2	0.00823045	0.00102881	0	0				0	2	0.00803213	0.00100402	0	0			0
733	약무정보	조제1	동관입원약국	마약류 (마약+향정) 관리 (실무총괄)	마약류 관리	법규 준수	1	0	0	AM	AM_03	마약류 (향정신성의약품) 관리	ㆍ향정약품 입고내역 대비 출고증 확인 ㆍ파손/폐기 보고서 확인				5	1	매일 1회	243	1	0.0104167						0	249	1	0.0104167	0	0			0
795	약제팀	조제1	동관입원약국	복약상담	환자교육, 복약상담	복약상담	1	0	신임평가	CP	CP_04	외국인 환자 복약상담	ㆍ복약상담 대상 검토 ㆍ환자정보 수집 ㆍ영문 복약설명문 작성 ㆍ환자 개인별 약물 설명 및 복약지도 시행 ㆍEMR에 복약상담 내역을 기록	Y			60	1	외국인 상담 시행건수	67	0.27572	0.034465						0	10	0.0401606	0.00502008	0	0			0
206	신관조제	조제2	신관입원약국	기타처방 조제 및 감사	기타처방 조제 및 감사	조제	1	0	0	DP	DP_01	외래주사실 조제 및 감사	외래주사실 처방 조제	Y			0.2		처방 품목수	20378	83.8601	0.0349417						0	85813	344.631	0.143596	133	11			0
207	신관조제	조제2	신관입원약국	기타처방 조제 및 감사	기타처방 조제 및 감사	조제	1	0	0	DP	DP_01	외래주사실 조제 및 감사	외래주사실 처방 조제약품 감사	Y			0.06		처방 품목수	20378	83.8601	0.0104825						0	85813	344.631	0.0430788	133	11			0
212	신관조제	조제2	신관입원약국	기타처방 조제 및 감사	기타처방 조제 및 감사	조제	1	0	0	DP	DP_01	unit단위 약품 조제 및 감사	인슐린, 헤파린 조제/불출	Y			90		매주 1회	52	0.213992	0.0401235						0	52	0.208835	0.0391566	0	0			0
213	신관조제	조제2	신관입원약국	기타처방 조제 및 감사	기타처방 조제 및 감사	조제	1	0	0	DP	DP_01	Z code 약품 조제 및 감사	수불형태 Z code 약품 리스트 출력, 조제, 감사, 불출	Y			0.56		처방 품목수	71291	293.379	0.342275						0	15631	62.7751	0.0732376	43	0			0
214	신관조제	조제2	신관입원약국	마약류관리	마약류 관리	법규 준수	1	0	0	AM	AM_03	마약류 관리업무	ㆍ마약류 재고조사 결과보고 ㆍ마약류 유효기간 전수조사/보고				30		매월 1회	12	0.0493827	0.00308642						0	12	0.0481928	0.00301205	0	0			0
215	신관조제	조제2	신관입원약국	마약류관리	마약류 관리	법규 준수	1	0	0	AM	AM_03	마약류 관리업무	ㆍ마약류 청구 및 입고량 확인 ㆍ마약류 저장시설 점검부 작성 ㆍ향정신성의약품 장부작성				30		매일 1회	243	1	0.0625	51	71				0	249	1	0.0625	0	0			0
217	신관조제	조제2	신관입원약국	마약류관리	마약류 관리	법규 준수	1	0	0	AM	AM_03	마약류 관리업무	향정 재고조사				120		매주 2회	104	0.427984	0.106996						0	104	0.417671	0.104418	0	0			0
218	신관조제	조제2	신관입원약국	마약류관리	마약류 관리	법규 준수	1	0	0	DP	DP_01	마약류 기타부서 조제 및 감사	외래주사실 마약류 불출	Y			0.2		처방 품목수	646	2.65844	0.00110768						0	370	1.48594	0.000619143	0	0			0
224	신관조제	조제2	신관입원약국	문서 관리	부서 문서관리	법규 준수	1	0	0	AM	AM_10	문서(처방전 외) 관리	소각대상문서 정리/폐기				10		매주 2회	104	0.427984	0.00891632			100		100	0.00891632	104	0.417671	0.00870147	0	0	y	100	0.00870147	조무원 100%
225	신관조제	조제2	신관입원약국	반납업무	반납약 처리	조제약품 반납처리	3	0	0	DP	DP_01	약품반납	경구 반납약 정리	Y			0.11		반납량	1835974	7555.45	1.73146			10	40	50	0.865728	790658	3175.33	0.727681	136608	139590		10	0.0727681	조무원 10%
226	신관조제	조제2	신관입원약국	반납업무	반납약 처리	조제약품 반납처리	3	0	0	DP	DP_01	약품반납	주사약 정리	Y			0.18		반납량	1601393	6590.09	2.47129			60	10	70	1.7299	400723	1609.33	0.603498	52727	61278		60	0.362099	조무원 60%
227	신관조제	조제2	신관입원약국	반납업무	반납약 처리	조제약품 반납처리	3	0	0	DP	DP_01	약품반납	팩, 시럽, 외용 반납약 정리	Y			0.05		반납량	784199	3227.16	0.336162			50	20	70	0.235313	534617	2147.06	0.223652	124470	100314		50	0.111826	조무원 50%
228	신관조제	조제2	신관입원약국	반납업무	반납약 처리	조제약품 반납처리	3	0	0	DP	DP_01	약품반납	리스트와 전산 조회 화면 확인 및 반납 승인 처리	Y			0.01		반납 품목수	1748965	7197.39	0.149946						0	340367	1366.94	0.0284778	55821	62631			0
230	신관조제	조제2	신관입원약국	반납업무	반납약 처리	조제약품 반납처리	3	0	0	DP	DP_01	외래주사실 반납	외래주사실 반납 확인 처리	Y			0.01		반납량	5046	20.7654	0.000432613						0	26603	106.839	0.00222582	28	0			0
231	신관조제	조제2	신관입원약국	병동별 약품관리감독	병동별 약품관리감독	병동별 약품관리감독	1	AGS	0	QUM	QUM_06	병동별 약품관리감독	병동약품 관리 점검 순회				20		순회 병동 수 (35*년3회)	292	1.20165	0.0500686						0	105	0.421687	0.0175703	0	0			0
232	신관조제	조제2	신관입원약국	병동별 약품관리감독	병동별 약품관리감독	병동별 약품관리감독	1	AGS	0	QUM	QUM_06	병동별 약품관리감독	ㆍ병동순회 일정 계획하기 ㆍ병동별 순회일정 공지 ㆍ병동순회 후 보고서 작성하기				40		계획 및 작성 횟수	4	0.0164609	0.00137174						0	3	0.0120482	0.00100402	0	0			0
233	신관조제	조제2	신관입원약국	복약상담	환자교육, 복약상담	복약상담	1	0	신임평가	CP	CP_04	와파린 복약 상담	ㆍ복약상담 대상 검토 ㆍ환자정보 수집 ㆍ환자 개인별 약물 설명 및 복약지도 시행 ㆍEMR에 복약상담 내역을 기록	Y			20		복약 상담 건수	1266	5.20988	0.217078						0	166	0.666667	0.0277778	0	0			0
235	신관조제	조제2	신관입원약국	복약상담	환자교육, 복약상담	복약상담	1	0	신임평가	CP	CP_04	흡입기 복약 상담	ㆍ복약상담 대상 검토 ㆍ환자정보 수집 ㆍ환자 개인별 약물 설명 및 복약지도 시행 ㆍEMR에 복약상담 내역을 기록	Y			20		복약 상담 건수	817	3.36214	0.140089						0	73	0.293173	0.0122155	0	0			0
236	신관조제	조제2	신관입원약국	산제조제	산제조제 및 감사	조제	1	0	0	DP	DP_01	산제 예제제 조제	기계에서 조제된 약품 검수 (이물 및 용량)	Y			0.03		조제 젯수	688544	2833.51	0.177095						0	418342	1680.09	0.105006	91878	81502			0
237	신관조제	조제2	신관입원약국	산제조제	산제조제 및 감사	조제	1	0	0	DP	DP_01	산제 예제제 조제	알약 분쇄 및 분포	Y			0.19		조제 젯수	688544	2833.51	1.1216						0	418342	1680.09	0.665035	91878	81502			0
238	신관조제	조제2	신관입원약국	산제조제	산제조제 및 감사	조제	1	0	0	DP	DP_01	산제 예제제 조제	알약 준비,감사	Y			0.12		처방량	682347	2808.01	0.702003						0	302061	1213.1	0.303274	71024	59549			0
239	신관조제	조제2	신관입원약국	산제조제	산제조제 및 감사	조제	1	0	0	DP	DP_03	환자별 자가약품 산제조제	산제 조제 의뢰약 조제 (자가약)	Y			15		조제 의뢰 건수	22	0.090535	0.00282922						0	62	0.248996	0.00778112	0	0			0
240	신관조제	조제2	신관입원약국	약물사용모니터링 및 평가	약물사용모니터링 및 평가	consult 회신 및 약물사용모니터링	1	AGS	신임평가	CP	CP_03	TDM consult 회신	TDM 통한 약물 용량 설정 (EMR colnsult 회신) ㆍ 환자 상태 확인, 투약 모니터링 ㆍ 약동학 인자 산출 및 해석 ㆍ 환자별 맞춤 용량 설정 ㆍ 타과 의뢰 회신서 작성	Y			30	1	TDM 건수	2577	10.6049	0.662809						0	164	0.658635	0.0411647	0	0			0
241	신관조제	조제2	신관입원약국	약품 청구 및 재고관리	약품관리 및 재고운영	약품 발주/공급/재고운영	2	0	0	DNP	DNP_02	약품을 약품장에 정리한다	약품 입고 (코드별 약장 정리)				100	5	매일 1회	243	1	0.208333						0	249	1	0.208333	0	0			0	[20분x5명]
242	신관조제	조제2	신관입원약국	약품 청구 및 재고관리	약품관리 및 재고운영	약품 발주/공급/재고운영	2	0	0	DNP	DNP_02	약품을 청구한다	약품청구				60	2	매일 1회	243	1	0.125						0	249	1	0.125	0	0			0	[30분x2명]
243	신관조제	조제2	신관입원약국	약품 청구 및 재고관리	약품관리 및 재고운영	약품 발주/공급/재고운영	2	0	0	DNP	DNP_02	약품의 목록과 수량 확인	약품수령 및 입고량 실물 검수				50	2	매일 1회	243	1	0.104167						0	249	1	0.104167	0	0			0	[25분x2명]
244	신관조제	조제2	신관입원약국	약품관련 정보제공	약품 및 약물요법 정보제공	약품정보제공	1	0	신임평가	CP	CP_03	정보제공 (전화응대)	ㆍ처방입력시 약품문의 ㆍ질환 및 약물상담 ㆍ응급약품 선출 처리 ㆍ반납 및 환불 관련 업무 처리 ㆍ업무 프로세스 관련 문의	Y			1		전화 문의 건수	29160	120	0.25						0	22659	91	0.189583	0	0			0	실측 91건/일
245	신관조제	조제2	신관입원약국	약품관리 및 재고운영	약품관리 및 재고운영	약품 발주/공급/재고운영	2	0	0	DNP	DNP_02	약품관리 및 재고운영	부족약품 청구 및 약국간 차용처리 - ERP/OCS 사용량, 부족량 확인 - 차용관련 전화 - 재고반영(ERP) - 약품 배송				60	2	매일 1회	243	1	0.125	51	71				0	249	1	0.125	50	67			0	[30분x2명]
246	신관조제	조제2	신관입원약국	약품관리 및 재고운영	약품관리 및 재고운영	약품 발주/공급/재고운영	2	0	0	DNP	DNP_02	재고조사	주사약품 재고조사 ㆍ약품별 재고량 전수조사 ㆍ약품별 유효기간 전수조사 ㆍ사용종료약품/ 유효기간 임박약품 반품처리 등 ㆍERP 대 실물재고량 차이 분석				870	6	월 1회	12	0.0493827	0.0895062						0	12	0.0481928	0.0873494	0	0			0	[120분x5명] 업무량 지표 변경 sheet 로 이동
247	신관조제	조제2	신관입원약국	약품관리 및 재고운영	약품관리 및 재고운영	약품 발주/공급/재고운영	2	0	0	DNP	DNP_02	재고조사	PO/외용약품 재고조사 ㆍ약품별 재고량 전수조사 ㆍ약품별 유효기간 전수조사 ㆍ사용종료약품/ 유효기간 임박약품 반품처리 등 ㆍERP 대 실물재고량 차이 분석				5220	29	월 1회	12	0.0493827	0.537037						0	12	0.0481928	0.524096	0	0			0	[240분x8명]업무량 지표 변경 sheet 로 이동
249	신관조제	조제2	신관입원약국	업무계획 및 당직계획수립	팀 인력관리	부서 행정	3	0	0	AM	AM_06	월별 업무 포지션 작성	월별 업무 포지션 작성				20		매월 1회	12	0.0493827	0.00205761						0	12	0.0481928	0.00200803	0	0			0
250	신관조제	조제2	신관입원약국	업무보고 및 분석	업무실적 분석 및 부서/경영진 보고자료 작성	부서 행정	3	0	0	AM	AM_05	업무실적 통계	업무실적 통계				10	1	매월 1회	12	0.0493827	0.00102881						0	12	0.0481928	0.00100402	0	0			0
251	신관조제	조제2	신관입원약국	업무보고 및 분석	업무실적 분석 및 부서/경영진 보고자료 작성	부서 행정	3	0	0	AM	AM_05	업무일지 작성	업무일지 작성				5	1	매일 1회	243	1	0.0104167						0	249	1	0.0104167	0	0			0
252	신관조제	조제2	신관입원약국	응급처방(투약구) 조제 및 감사	응급처방 조제 및 감사	조제	1	0	0	DP	DP_01	응급처방(투약구) 조제 및 감사	고가약, 마약, 향정 재고 확인	Y			30		매일 2회	486	2	0.125						0	498	2	0.125	100	134			0
253	신관조제	조제2	신관입원약국	응급처방(투약구) 조제 및 감사	응급처방 조제 및 감사	조제	1	0	0	DP	DP_01	응급처방(투약구) 조제 및 감사	소아응급실 처방 검수/불출	Y	Y		0.38		처방량/조제 젯수/처방 품목수	18998	78.1811	0.0618933	17716	50540				0	15366	61.7108	0.0488544	2602	10484			0
254	신관조제	조제2	신관입원약국	응급처방(투약구) 조제 및 감사	응급처방 조제 및 감사	조제	1	0	0	DP	DP_01	응급처방(투약구) 조제 및 감사	소아응급실 처방 조제	Y	Y		0.54		처방량/조제 젯수/처방 품목수	18998	78.1811	0.0879537	17716	50540				0	15366	61.7108	0.0694247	2602	10484			0
255	신관조제	조제2	신관입원약국	응급처방(투약구) 조제 및 감사	응급처방 조제 및 감사	조제	1	0	0	DP	DP_01	응급처방(투약구) 조제 및 감사	엑시머라식 클리닉 처방 검수/불출	Y			0.35		처방량/처방 품목수	2184	8.98765	0.0065535						0	2154	8.6506	0.00630773	0	0			0
256	신관조제	조제2	신관입원약국	응급처방(투약구) 조제 및 감사	응급처방 조제 및 감사	조제	1	0	0	DP	DP_01	응급처방(투약구) 조제 및 감사	엑시머라식 클리닉 처방 조제	Y			0.45		처방량/처방 품목수	2184	8.98765	0.00842593						0	2154	8.6506	0.00810994	0	0			0
265	신관조제	조제2	신관입원약국	장비 및 시설관리	장비 및 시설관리	장비관리	2	0	0	AM	AM_07	약품냉장고 온도 점검	장비검검(냉장고 온도 check)_매일				3	1	매일 2회	468	1.92593	0.012037						0	498	2	0.0125	100	134			0
266	신관조제	조제2	신관입원약국	장비 및 시설관리	장비 및 시설관리	장비관리	2	0	0	AM	AM_07	조제기 분해/청소/조립	장비 청소(ATC, 산제조제기)				30	2	매일 1회	243	1	0.0625			50	50	100	0.0625	294	1.18072	0.0737952	50	67		50	0.0368976	조무원50%
269	신관조제	조제2	신관입원약국	재사용불가약품관리	약품관리 및 재고운영	약품 발주/공급/재고운영	2	0	0	DNP	DNP_02	재사용불가약품관리	재사용 불가목록을 확인하여 기안하고 실사조정한다.				60	1	매월 1회	12	0.0493827	0.00617284						0	12	0.0481928	0.0060241	0	0			0
271	신관조제	조제2	신관입원약국	정규처방 조제및감사	정규처방 조제 및 감사	조제	1	0	0	DP	DP_01	정규약 조제 및 감사 (정규성추가 포함)	정규 주사 감사	Y	Y		0.08		처방 품목수	2196487	9039.04	1.50651	410846	503141				0	582262	2338.4	0.389734	109796	136992			0
272	신관조제	조제2	신관입원약국	정규처방 조제및감사	정규처방 조제 및 감사	조제	1	0	0	DP	DP_01	정규약 조제 및 감사 (정규성추가 포함)	정규 주사 조제	Y	Y		0.1		처방 품목수	2196487	9039.04	1.88313	410846	503141				0	592262	2378.56	0.495534	109796	136992			0
273	신관조제	조제2	신관입원약국	정규처방 조제및감사	정규처방 조제 및 감사	조제	1	0	0	DP	DP_01	정규약 조제 및 감사 (정규성추가 포함)	정규 처방 경구약 전체 감사	Y	Y		0.11		처방량/조제 젯수/처방 품목수	6716872	27641.4	6.3345	1439801	1837142				0	999691	4014.82	0.920064	216568	262532			0
274	신관조제	조제2	신관입원약국	정규처방 조제및감사	정규처방 조제 및 감사	조제	1	0	0	DP	DP_01	정규약 조제 및 감사 (정규성추가 포함)	정규 처방 산제 조제	Y	Y		0.25		조제 젯수	461377	1898.67	0.988891	95691	129404				0	132776	533.237	0.277728	27866	35191			0
275	신관조제	조제2	신관입원약국	정규처방 조제및감사	정규처방 조제 및 감사	조제	1	0	0	DP	DP_01	정규약 조제 및 감사 (정규성추가 포함)	정규 처방 시럽 조제	Y	Y		0.45		처방 품목수	41095	169.115	0.158546	8280	11238				0	27758	111.478	0.104511	6281	7130			0
276	신관조제	조제2	신관입원약국	정규처방 조제및감사	정규처방 조제 및 감사	조제	1	0	0	DP	DP_01	정규약 조제 및 감사 (정규성추가 포함)	정규 처방 알약 조제(라벨링, ATC, PTP)	Y	Y		0.07		처방량	4492147	18486.2	2.6959	975776	1.22416e+06				0	782447	3142.36	0.45826	171321	206373			0
277	신관조제	조제2	신관입원약국	정규처방 조제및감사	정규처방 조제 및 감사	조제	1	0	0	DP	DP_01	정규약 조제 및 감사 (정규성추가 포함)	정규 처방 외용 조제	Y	Y		0.3		처방 품목수	86426	355.663	0.222289	16123	21921				0	22229	89.2731	0.0557957	3888	4694			0
278	신관조제	조제2	신관입원약국	정규처방 조제및감사	정규처방 조제 및 감사	조제	1	0	0	DP	DP_01	정규약 조제 및 감사 (정규성추가 포함)	정규 처방 팩 조제	Y	Y		0.22		처방 품목수	292546	1203.89	0.551784	61804	79379				0	34481	138.478	0.063469	7212	9144			0
279	신관조제	조제2	신관입원약국	정규처방 조제및감사	정규처방 조제 및 감사	조제	1	0	0	DP	DP_01	처방 집계 및 출력	처방 집계, 반납 처리, 각종 리스트, 라벨 출력	Y	Y		30		매일 1회	243	1	0.0625	51	71	100		100	0.0625	249	1	0.0625	50	67		100	0.0625	조무원 100%
280	신관조제	조제2	신관입원약국	정규처방 조제및감사	정규처방 조제 및 감사	조제	1	0	0	DP	DP_01	처방 집계 및 출력	환자 네임 라벨 출력	Y			5		매일 1회	243	1	0.0104167			100		100	0.0104167	249	1	0.0104167	50	0		100	0.0104167	조무원 100%
281	신관조제	조제2	신관입원약국	정규처방 조제및감사	정규처방 조제 및 감사	조제	1	0	0	DP	DP_01	medication cassette 환자별 라벨링	UDS 카트에 네임 라벨 끼우기	Y			30		매일 1회	243	1	0.0625			100		100	0.0625	249	1	0.0625	50	0		100	0.0625	조무원 100%
282	신관조제	조제2	신관입원약국	조제 준비 및 보조	조제준비 (예제제 조제, 물품/장비준비)	조제	1	0	0	DP	DP_01	조제 물품 및 약품 예제제 준비	각종 예제제, 조제물품 준비	Y			660		매일 1회	243	1	1.375			36	63	54	0.7425	249	1	1.375	0	0	Y	27	0.37125	조무원: 27%, 봉사자:%) 업무량 지표변경 sheet 이동
283	신관조제	조제2	신관입원약국	조제 준비 및 보조	조제준비 (예제제 조제, 물품/장비준비)	조제	1	0	0	DNP	DNP_05	조제 물품 및 약품 예제제 준비	사무용품 청구 및 입고 확인				10		매월 1회	12	0.0493827	0.00102881			100		100	0.00102881	12	0.0481928	0.00100402	0	0	Y	100	0.00100402	조무원 100%
284	신관조제	조제2	신관입원약국	조제 준비 및 보조	조제준비 (예제제 조제, 물품/장비준비)	조제	1	0	0	DNP	DNP_05	조제 물품 및 약품 예제제 준비	소모용품 청구 및 입고 확인				10		매주 1회	52	0.213992	0.00445816			100		100	0.00445816	52	0.208835	0.00435074	0	0	Y	100	0.00435074	조무원 100%
285	신관조제	조제2	신관입원약국	조제 준비 및 보조	조제준비 (예제제 조제, 물품/장비준비)	조제	1	0	0	DNP	DNP_05	조제 물품 및 약품 예제제 준비	조제대, 약장 청결 관리				30		매주 1회	52	0.213992	0.0133745			10	80	90	0.012037	52	0.208835	0.0130522	0	0		10	0.00130522	조무원 10%
699	약무정보	조제2	신관입원약국	소아환자 정맥영양 감사	고위험환자 처방감사 ㆍ중환자 ㆍ항암화확치료 환자 ㆍ소아 및 신생아 ㆍ장기/골수이식 환자	처방감사	1	AGS	신임평가	CP	CP_02	고영양수액(TPN) 처방감사	Special TPN(환자별 맞춤고영양액) 처방 감사 ㆍ매일 조제전 감사 시행 ㆍ수액, 전해질 투여량 감사 ㆍ영양 지원 현황에 따라 공급량 조정	Y			3	6	Special TPN 감사 건수	3979	16.3745	0.102341						0	0	0	0	0	0			0	약무정보 NO 699
700	약무정보	조제2	신관입원약국	소아환자 정맥영양 감사	고위험환자 처방감사 ㆍ중환자 ㆍ항암화확치료 환자 ㆍ소아 및 신생아 ㆍ장기/골수이식 환자	처방감사	1	AGS	신임평가	CP	CP_02	고영양수액(TPN) 처방감사	TPN 관련 중재 활동 (유선/대면) ㆍ처방 누락 , 투여량 관련 직접적 중재 ㆍ처방 변경, 중단에 대한 기록 작성	Y			2	6	TPN 처방 중재 건수	904	3.72016	0.0155007						0	0	0	0	0	0			0	약무정보 NO 700
709	약무정보	조제2	신관입원약국	약물사용모니터링 및 평가	약물사용모니터링 및 평가	consult 회신 및 약물사용모니터링	1	AGS	신임평가	CP	CP_03	영양지원(NST) 자문	영양불량 고위험환자 대상 정맥영양지원 자문 (EMR colnsult 회신) ㆍ현재 공급량 파악 ㆍ영양불량 위험도 검색 ㆍ영양 요구량 산정 ㆍ공급량 및 투여방법 추천	Y			20	5	NST 회신서 작성 건수	8	0.0329218	0.00137174						0	0	0	0	0	0			0	약무정보 NO 709
720	약무정보	조제2	신관입원약국	팀 의료활동 및 약물요법 환자관리	팀 의료활동 및 약물요법 환자관리	팀의료활동	1	0	신임평가	CP	CP_05	진료과 회진 (NST Team)	NST 과별 회진 ㆍ주2회 회진 참여 ㆍ영양 관련 문제점 상의 ㆍ영양지원 추천 공유	Y			30	1	건수	5	0.0205761	0.00128601						0	0	0	0	0	0			0	약무정보 NO 720
725	약무정보	조제2	신관입원약국	팀 의료활동 및 약물요법 환자관리	팀 의료활동 및 약물요법 환자관리	팀의료활동	1	0	신임평가	CP	CP_05	회진 참여(ICU 회진참여)	ㆍ팀의료 활동 ㆍ약물 관련 문제 목록 작성 ㆍ실제 투약 현황 파악 ㆍ처방 중재의 추적 관찰 ㆍ병동에서 약물 사용 현황 파악	Y			120	1	주4회	208	0.855967	0.213992						0	0	0	0	0	0			0	약무정보 NO 725
795	약제팀	조제2	신관입원약국	복약상담	환자교육, 복약상담	복약상담	1	0	신임평가	CP	CP_04	외국인 환자 복약상담	ㆍ복약상담 대상 검토 ㆍ환자정보 수집 ㆍ영문 복약설명문 작성 ㆍ환자 개인별 약물 설명 및 복약지도 시행 ㆍEMR에 복약상담 내역을 기록	Y			960	1	외국인 상담 시행건수	3	0.0123457	0.0246914						0	10	0.0401606	0.0803213	0	0			-
303	신관조제	외래	아토피 천식센터	복약상담	환자교육, 복약상담	복약상담	1	0	신임평가	CP	CP_04	복약상담 의뢰환자에 대한 교육	면역치료약물 교육 및 처방확인	Y			15	1	환자 교육 건수	12	0.0493827	0.00154321	0	0				0	125	0.502008	0.0156878	0	0			0
304	신관조제	외래	아토피 천식센터	복약상담	환자교육, 복약상담	복약상담	1	0	신임평가	CP	CP_04	복약상담 의뢰환자에 대한 교육	아토피 피부염 질환 및 약물 교육(신환)	Y			20	1	환자 교육 건수	1334	5.48971	0.228738	0	0				0	2042	8.2008	0.3417	0	0			0
305	신관조제	외래	아토피 천식센터	복약상담	환자교육, 복약상담	복약상담	1	0	신임평가	CP	CP_04	복약상담 의뢰환자에 대한 교육	아토피 피부염 질환 및 약물 교육(재진)	Y			10	1	환자 교육 건수	2022	8.32099	0.173354	0	0				0	512	2.05622	0.042838	0	0			0
306	신관조제	외래	아토피 천식센터	복약상담	환자교육, 복약상담	복약상담	1	0	신임평가	CP	CP_04	복약상담 의뢰환자에 대한 교육	알레르기 환경관리 교육	Y			10	1	환자 교육 건수	75	0.308642	0.00643004	0	0				0	398	1.59839	0.0332999	0	0			0
307	신관조제	외래	아토피 천식센터	복약상담	환자교육, 복약상담	복약상담	1	0	신임평가	CP	CP_04	복약상담 의뢰환자에 대한 교육	알레르기비염 질환 및 약물 교육	Y			10	1	환자 교육 건수	85	0.349794	0.00728738	0	0				0	514	2.06426	0.0430054	0	0			0
308	신관조제	외래	아토피 천식센터	복약상담	환자교육, 복약상담	복약상담	1	0	신임평가	CP	CP_04	복약상담 의뢰환자에 대한 교육	약물 알레르기 상담(검사 프로토콜 설정 및 약물 회피 환자 교육)	Y			30	1	환자 교육 건수	96	0.395062	0.0246914	0	0				0	20	0.0803213	0.00502008	0	0			0
309	신관조제	외래	아토피 천식센터	복약상담	환자교육, 복약상담	복약상담	1	0	신임평가	CP	CP_04	복약상담 의뢰환자에 대한 교육	음식 알레르기 질환 및 에피펜 교육	Y			20	1	환자 교육 건수	68	0.279835	0.0116598	0	0				0	30	0.120482	0.00502008	0	0			0
310	신관조제	외래	아토피 천식센터	복약상담	환자교육, 복약상담	복약상담	1	0	신임평가	CP	CP_04	복약상담 의뢰환자에 대한 교육	천식 질환 및 약물 교육 (신환)	Y			20	1	환자 교육 건수	373	1.53498	0.0639575	0	0				0	834	3.3494	0.139558	0	0			0
311	신관조제	외래	아토피 천식센터	복약상담	환자교육, 복약상담	복약상담	1	0	신임평가	CP	CP_04	복약상담 의뢰환자에 대한 교육	천식 질환 및 약물 교육 (재진)	Y			10	1	환자 교육 건수	184	0.757202	0.015775	0	0				0	389	1.56225	0.0325469	0	0			0
312	신관조제	외래	아토피 천식센터	복약상담	환자교육, 복약상담	복약상담	1	0	신임평가	CP	CP_04	복약상담 의뢰환자에 대한 교육	흡입기 사용 및 복약순응도 평가	Y			5	1	흡입기 사용평가 건수	417	1.71605	0.0178755	0	0				0	129	0.518072	0.00539659	0	0			0
313	신관조제	외래	아토피 천식센터	약물요법 관련 교육 및 연구수행	약물요법 관련 교육 및 연구수행	약품정보제공	1	0	신임평가	CP	CP_04	약물요법 관련 교육 자료 제작	환자 교육 안내문 개발 및 업데이트	Y			960	1	개발실적	10	0.0411523	0.0823045	0	0				0	2	0.00803213	0.0160643	0	0			0
315	신관조제	외래	아토피 천식센터	약품정보제공	약품 및 약물요법 정보제공	약품정보제공	1	0	신임평가	CP	CP_04	아토피천식센터 홈페이지 정보 업데이트	센터 홈페이지 내 약물관련 내용 업데이트	Y			60	1	업데이트 건수	4	0.0164609	0.00205761	0	0				0	5	0.0200803	0.00251004	0	0			0
316	신관조제	외래	아토피 천식센터	약품정보제공	약품 및 약물요법 정보제공	약품정보제공	1	0	신임평가	CP	CP_03	약품정보 제공 (의료진 & 환자)	원외 약품 문의에 대한 정보 제공	Y			5	1	약품정보제공 건수(원외)	132	0.54321	0.00565844	0	0				0	250	1.00402	0.0104585	0	0			0
317	신관조제	외래	아토피 천식센터	약품정보제공	약품 및 약물요법 정보제공	약품정보제공	1	0	신임평가	CP	CP_03	약품정보 제공 (의료진 & 환자)	진료 시 약품 문의에 대한 정보 제공	Y			5	1	약품정보제공 건수(원내)	77	0.316872	0.00330075	0	0				0	343	1.37751	0.0143491	0	0			0
318	신관조제	외래	아토피 천식센터	약품정보제공	약품 및 약물요법 정보제공	약품정보제공	1	0	신임평가	CP	CP_03	약품정보 제공 (의료진 & 환자)	질환 및 약물 관련 전화 상담	Y			10	1	전화 상담 건수	517	2.12757	0.0443244	0	0				0	1754	7.04418	0.146754	0	0			0
319	신관조제	외래	아토피 천식센터	약품정보제공	약품 및 약물요법 정보제공	약품정보제공	1	0	신임평가	CP	CP_03	자가약품 식별	자가약품 식별 및 정보 제공	Y			5	1	약품 식별 건수	132	0.54321	0.00565844	0	0				0	100	0.401606	0.0041834	0	0			0
321	신관조제	외래	아토피 천식센터	업무관련 회의	팀 의료활동 및 약물요법 환자관리	팀의료활동	1	0	신임평가	CP	CP_05	센터내 컨퍼런스	컨퍼런스 발표자료 작성	Y			60	1	컨퍼런스 발표횟수	6	0.0246914	0.00308642	0	0				0	6	0.0240964	0.00301205	0	0			0
322	신관조제	외래	아토피 천식센터	업무관련 회의	팀 의료활동 및 약물요법 환자관리	팀의료활동	1	0	신임평가	CP	CP_05	센터내 컨퍼런스	컨퍼런스 참여	Y			60	1	컨퍼런스 개최 수	46	0.1893	0.0236626	0	0				0	52	0.208835	0.0261044	0	0			0
323	신관조제	외래	아토피 천식센터	업무관련 회의	팀 의료활동 및 약물요법 환자관리	팀의료활동	1	0	신임평가	CP	CP_05	센터회의	센터 회의 준비 및 참여	Y			120	1	센터 회의 개최 수	12	0.0493827	0.0123457	0	0				0	24	0.0963855	0.0240964	0	0			0
324	신관조제	외래	아토피 천식센터	처방검토	처방감사	처방감사	1	AGS	신임평가	CP	CP_04	처방검토 및 환자교육기록지 작성	교육기록지 및 메디컬 포토 작성	Y			20	1	메디컬 포토 작성 건수	228	0.938272	0.0390947	0	0				0	150	0.60241	0.0251004	0	0			0
325	신관조제	외래	아토피 천식센터	팀 의료활동 및 약물요법 환자관리	팀 의료활동 및 약물요법 환자관리	팀의료활동	1	0	신임평가	CP	CP_04	약물요법 관련 교육 자료 제작	치료 관련 프로토콜 제작	Y			480	1	개발실적	3	0.0123457	0.0123457	0	0				0	6	0.0240964	0.0240964	0	0			0
326	신관조제	외래	외래약국	업무보고 및 분석	업무실적 분석 및 부서/경영진 보고자료 작성	부서 행정	3	0	0	AM	AM_05	업무실적 통계	업무실적 통계				10	1	매월 1회	12	0.0493827	0.00102881	0	0				0	12	0.0481928	0.00100402	0	0			0
326	신관조제	외래	아토피 천식센터	업무보고 및 분석	업무실적 분석 및 부서/경영진 보고자료 작성	부서 행정	3	0	0	AM	AM_05	업무실적 통계	업무실적 통계				10	1	매월 1회	12	0.0493827	0.00102881						0	0	0	0	0	0		0	0		추가
327	신관조제	외래	외래약국	업무보고 및 분석	업무실적 분석 및 부서/경영진 보고자료 작성	부서 행정	3	0	0	AM	AM_05	업무일지 작성	업무일지 작성				5	1	매일 1회	243	1	0.0104167	0	0	Y		90	0.009375	249	1	0.0104167	0	0		90	0.009		추가
327	신관조제	외래	아토피 천식센터	업무보고 및 분석	업무실적 분석 및 부서/경영진 보고자료 작성	부서 행정	3	0	0	AM	AM_05	업무일지 작성	업무일지 작성				5	1	매일 1회	243	1	0.0104167						0	0	0	0	0	0		0	0
328	신관조제	외래	외래약국	투약창구 업무	투약설명 및 투약창구업무	복약상담	1	0	신임평가	DP	DP_01	기타 업무	ㆍ전일 미수령 약품 정리 ㆍ미수령 환자에게 SMS 발송 ㆍ택배요청환자 처리 ㆍ업체배송약품(투석액) 환자별 배송지 및 배송량 입력 ㆍ진료과 불출약 (Z code) 약품불출	Y			40		매일 1회	243	1	0.0833333	0	0	Y		20	0.0166667	249	1	0.0833333	0	0		20	0.017
329	신관조제	외래	외래약국	투약창구 업무	투약설명 및 투약창구업무	복약상담	1	0	신임평가	DP	DP_01	외래약 투약 및 복용법 설명	ㆍ조제 완료 처방 투약번호 전광판 입력, 약품 정리 배열 ㆍ환자 확인, 처방전과 약품 확인 후 투약, 복약지도	Y			1.1		처방 매수	193143	794.827	1.82148	0	0				0	163885	658.173	1.50831	0	0			0
330	신관조제	외래	외래약국	투약창구 업무	투약설명 및 투약창구업무	복약상담	1	0	신임평가	DP	DP_01	환불업무	환불 요청 시 약품 및 환불 입력 내용 확인 후 처리	Y			0.05		반납량	366814	1509.52	0.157242	0	0				0	299925	1204.52	0.125471	0	0			0
331	신관조제	외래	외래약국	ACS 상담	환자교육, 복약상담	복약상담	1	0	신임평가	CP	CP_04	ACS 상담의뢰환자에 대한 교육 및 약물용량 조절	상담 예정 환자 리스트 준비/채혈여부 확인	Y			30		매일 1회	243	1	0.0625	0	0				0	249	1	0.0625	0	0			0
332	신관조제	외래	외래약국	ACS 상담	환자교육, 복약상담	복약상담	1	0	신임평가	CP	CP_04	ACS 상담의뢰환자에 대한 교육 및 약물용량 조절	신환 약물요법 교육 시행	Y			30		ACS 신환 의뢰 건수	51	0.209877	0.0131173	0	0				0	125	0.502008	0.0313755	0	0			0
333	신관조제	외래	외래약국	ACS 상담	환자교육, 복약상담	복약상담	1	0	신임평가	CP	CP_04	ACS 상담의뢰환자에 대한 교육 및 약물용량 조절	재진 약물요법 교육 시행(방문)	Y			5		ACS 방문 상담 건수	992	4.0823	0.042524	0	0				0	3035	12.1888	0.126966	0	0			0
334	신관조제	외래	외래약국	ACS 상담	환자교육, 복약상담	복약상담	1	0	신임평가	CP	CP_04	ACS 상담의뢰환자에 대한 교육 및 약물용량 조절	재진 약물요법 교육 시행(전화)	Y			3		ACS 전화 상담 건수	668	2.74897	0.0171811	0	0				0	1086	4.36145	0.027259	0	0			0
335	신관조제	외래	외래약국	마약류관리	마약류 관리	법규 준수	1	0	0	AM	AM_03	마약류 관리업무	ㆍ마약류 재고조사 결과보고 ㆍ마약류 유효기간 전수조사/보고				30		매월 1회	12	0.0493827	0.00308642	0	0				0	12	0.0481928	0.00301205	0	0			0
336	신관조제	외래	외래약국	마약류관리	마약류 관리	법규 준수	1	0	0	AM	AM_03	마약류 관리업무	ㆍ마약류 청구 및 입고량 확인 ㆍ마약류 저장시설 점검부 작성 ㆍ향정신성의약품 장부작성				30		매일 1회	243	1	0.0625	0	0				0	249	1	0.0625	0	0			0
338	신관조제	외래	외래약국	마약류관리	마약류 관리	법규 준수	1	0	0	AM	AM_03	마약류 관리업무	향정 재고조사				120		매주 2회	104	0.427984	0.106996	0	0				0	104	0.417671	0.104418	0	0			0
339	신관조제	외래	외래약국	마약류관리	마약류 관리	법규 준수	1	0	0	AM	AM_03	마약류 입고	마약류 입고 및 실재고 확인				20		매일 1회	243	1	0.0416667	0	0				0	249	1	0.0416667	0	0			0
340	신관조제	외래	외래약국	마약류관리	마약류 관리	법규 준수	1	0	0	DP	DP_01	마약류 조제 및 감사	외래,응급실, 외래 주사실 마약 처방 조제	Y			0.05		처방량	220826	908.749	0.0946614	0	0				0	2337972	9389.45	0.978067	0	0			0
341	신관조제	외래	외래약국	마약류관리	마약류 관리	법규 준수	1	0	0	AM	AM_03	마약류 조제 및 감사	조제된 마약의 종류와 수량이 처방 내역과 일치하는지 감사				0.01		처방량	220826	908.749	0.0189323	0	0				0	2337972	9389.45	0.195613	0	0			0
342	신관조제	외래	외래약국	마약류관리	마약류 관리	법규 준수	1	0	0	AM	AM_03	마약류 출고량 및 재고량 확인	마약류 출고량 및 재고량 확인 (전일 출고량/금일출고량)				30		매일 2회	486	2	0.125	0	0				0	249	1	0.0625	0	0			0
343	신관조제	외래	외래약국	마약류관리	마약류 관리	법규 준수	1	0	0	AM	AM_03	반납 마약류 관리	반납 마약 입고 및 재고량 확인				0.05		반납량	7536	31.0123	0.00323045	0	0				0	38839	155.98	0.0162479	0	0			0
344	신관조제	외래	외래약국	문서 관리	부서 문서관리	법규 준수	1	0	0	AM	AM_10	문서(처방전 외) 관리	소각대상문서 정리/폐기				10		매주 2회	104	0.427984	0.00891632	0	0	Y		100	0.00891632	104	0.417671	0.00870147	0	0	y	100	0.009	조무원 100%
345	신관조제	외래	외래약국	약품 청구 및 재고관리	약품관리 및 재고운영	약품 발주/공급/재고운영	2	0	0	DNP	DNP_02	약품을 약품장에 정리한다	약품 입고 (코드별 약장 정리)				100	5	매일 1회	243	1	0.208333	0	0	Y		20	0.0416667	249	1	0.208333	0	0		20	0.042	[20분x5명]
346	신관조제	외래	외래약국	약품 청구 및 재고관리	약품관리 및 재고운영	약품 발주/공급/재고운영	2	0	0	DNP	DNP_02	약품을 청구한다	약품청구				30	2	매일 1회	243	1	0.0625	0	0				0	249	1	0.0625	0	0			0	[30분x2명]
347	신관조제	외래	외래약국	약품 청구 및 재고관리	약품관리 및 재고운영	약품 발주/공급/재고운영	2	0	0	DNP	DNP_02	약품의 목록과 수량 확인	약품수령 및 입고량 실물 검수				50	2	매일 1회	243	1	0.104167	0	0				0	249	1	0.104167	0	0			0	[25분x2명]
348	신관조제	외래	외래약국	약품관리 및 재고운영	약품관리 및 재고운영	약품 발주/공급/재고운영	2	0	0	DNP	DNP_02	기타약품 재고관리	장기미수령 약품 처리 업체 배송약품 처방관리				60		매월 1회	12	0.0493827	0.00617284	0	0				0	12	0.0481928	0.0060241	0	0			0
349	신관조제	외래	외래약국	약품관리 및 재고운영	약품관리 및 재고운영	약품 발주/공급/재고운영	2	0	0	DNP	DNP_02	약품관리 및 재고운영	부족약품 청구 및 약국간 차용처리 - ERP/OCS 사용량, 부족량 확인 - 차용관련 전화 - 재고반영(ERP) - 약품 배송				60	2	매일 1회	243	1	0.125	0	0	Y		30	0.0375	249	1	0.125	0	0		30	0.038	[30분x2명]
350	신관조제	외래	외래약국	약품관리 및 재고운영	약품관리 및 재고운영	약품 발주/공급/재고운영	2	0	0	DNP	DNP_02	재고조사	주사약품 재고조사 ㆍ약품별 재고량 전수조사 ㆍ약품별 유효기간 전수조사 ㆍ사용종료약품/ 유효기간 임박약품 반품처리 등 ㆍERP 대 실물재고량 차이 분석				120	1	매월 1회	12	0.0493827	0.0123457	0	0		Y	50	0.00617284	12	0.0481928	0.0120482	0	0			0	[120분x1명]
351	신관조제	외래	외래약국	약품관리 및 재고운영	약품관리 및 재고운영	약품 발주/공급/재고운영	2	0	0	DNP	DNP_02	재고조사	PO/외용약품 재고조사 ㆍ약품별 재고량 전수조사 ㆍ약품별 유효기간 전수조사 ㆍ사용종료약품/ 유효기간 임박약품 반품처리 등 ㆍERP 대 실물재고량 차이 분석				1920	8	매월 1회	12	0.0493827	0.197531	0	0		Y	10	0.0197531	12	0.0481928	0.192771	0	0			0	[240분x8명]
352	신관조제	외래	외래약국	외래약국 처방 조제 및 감사	외래약국 처방 조제 및 감사	조제	1	0	0	DP	DP_01	산제 조제 및 감사	ㆍ산제약품 준비 및 수량 이중검수 ㆍ알약 분쇄 및 산제 분포 ㆍ조제완료된 산제 감사	Y			0.24		조제 젯수	707386	2911.05	1.45553	0	0				0	559441	2246.75	1.12338	0	0			0
353	신관조제	외래	외래약국	외래약국 처방 조제 및 감사	외래약국 처방 조제 및 감사	조제	1	0	0	DP	DP_01	외래약국 처방 조제 및 감사	경구약, 주사약 조제	Y			0.08		처방량	10749566	44236.9	7.37282	0	0				0	9175578	36849.7	6.14162	0	0			0
354	신관조제	외래	외래약국	외래약국 처방 조제 및 감사	외래약국 처방 조제 및 감사	조제	1	0	0	DP	DP_01	외래약국 처방 조제 및 감사	시럽제 조제	Y			1.21		처방 품목수	8145	33.5185	0.0844946	0	0				0	12933	51.9398	0.130931	0	0			0
355	신관조제	외래	외래약국	외래약국 처방 조제 및 감사	외래약국 처방 조제 및 감사	조제	1	0	0	DP	DP_01	외래약국 처방 조제 및 감사	외용제, 팩제 조제	Y			0.45		처방 품목수	113077	465.337	0.436254	0	0				0	81295	326.486	0.306081	0	0			0
356	신관조제	외래	외래약국	외래약국 처방 조제 및 감사	외래약국 처방 조제 및 감사	조제	1	0	0	DP	DP_01	외래약국 처방 조제 및 감사	조제 완료된 약품 감사	Y			0.02		처방량(경구+주사)/처방 품목수(시럽,외용, 팩)	10870788	44735.8	1.86399	0	0				0	9269806	37228.1	1.55117	0	0			0
357	신관조제	외래	외래약국	외래약국 처방 조제 및 감사	외래약국 처방 조제 및 감사	조제	1	0	0	DP	DP_01	외래약국 처방 조제 및 감사	처방 내용에 따른 약봉투 작성 (특이사항 기록)	Y			0.33		처방 품목수	325712	1340.38	0.92151	0	0				0	313384	1258.57	0.865267	0	0			0
358	신관조제	외래	외래약국	외래약국 처방 조제 및 감사	외래약국 처방 조제 및 감사	조제	1	0	0	DP	DP_01	응급실 처방 조제 및 감사	응급실 주사약, 경구약 조제	Y			0.07		처방량	487906	2007.84	0.292811	0	0				0	496918	1995.65	0.291033	0	0			0
359	신관조제	외래	외래약국	외래약국 처방 조제 및 감사	외래약국 처방 조제 및 감사	조제	1	0	0	DP	DP_01	응급실 처방 조제 및 감사	응급실 팩,시럽,외용 조제	Y			0.35		처방 품목수	13490	55.5144	0.0404793	0	0				0	15242	61.2129	0.0446344	0	0			0
360	신관조제	외래	외래약국	외래약국 처방 조제 및 감사	외래약국 처방 조제 및 감사	조제	1	0	0	DP	DP_01	응급실 처방 조제 및 감사	조제 완료된 약품 감사	Y			0.12		처방 품목수	143235	589.444	0.147361	0	0				0	181912	730.57	0.182643	0	0			0
361	신관조제	외래	외래약국	장비 및 시설관리	장비 및 시설관리	장비관리	2	0	0	AM	AM_07	약품냉장고 온도 점검	장비검검(냉장고 온도 check)_매일				3	1	매일 2회	486	2	0.0125	0	0		Y	100	0.0125	498	2	0.0125	0	0			0
362	신관조제	외래	외래약국	장비 및 시설관리	장비 및 시설관리	장비관리	2	0	0	AM	AM_07	조제기 분해/청소/조립	장비 청소(ATC, 산제조제기)				30	2	매일 1회	243	1	0.0625	0	0	Y		50	0.03125	294	1.18072	0.0737952	0	0		50	0.037
363	신관조제	외래	외래약국	정보제공	약품 및 약물요법 정보제공	약품정보제공	1	0	신임평가	CP	CP_03	정보제공 (전화응대)	ㆍ처방 입력 시 약품 문의에 대한 정보 제공 ㆍ질환 및 약물 관련 전화 상담 (환자) ㆍ반납 및 환불 관련 업무 처리 ㆍ업무 프로세스 관련 문의	Y			1		정보 제공 건수	7290	30	0.0625	0	0				0	11703	47	0.0979167	0	0			0	실측 47건/일
364	신관조제	외래	외래약국	조제 준비 및 보조	조제준비 (예제제 조제, 물품/장비준비)	조제	1	0	0	DP	DP_01	조제 물품 및 약품 예제제 준비	각종 예제제, 조제물품 준비	Y			60		매일 1회	243	1	0.125	0	0	Y		100	0.125	249	1	0.125	0	0	Y	100	0.125	조무원 100%
365	신관조제	외래	외래약국	조제 준비 및 보조	조제준비 (예제제 조제, 물품/장비준비)	조제	1	0	0	DNP	DNP_05	조제 물품 및 약품 예제제 준비	사무용품 청구 및 입고 확인				10		매월 1회	12	0.0493827	0.00102881	0	0	Y		100	0.00102881	12	0.0481928	0.00100402	0	0	Y	100	0.001	조무원 100%
366	신관조제	외래	외래약국	조제 준비 및 보조	조제준비 (예제제 조제, 물품/장비준비)	조제	1	0	0	DNP	DNP_05	조제 물품 및 약품 예제제 준비	소모용품/자가투약 주사제물품 청구 및 입고 확인				10		매주 1회	52	0.213992	0.00445816	0	0	Y		100	0.00445816	52	0.208835	0.00435074	0	0	Y	100	0.004	조무원 100%
367	신관조제	외래	외래약국	조제 준비 및 보조	조제준비 (예제제 조제, 물품/장비준비)	조제	1	0	0	DNP	DNP_05	조제 물품 및 약품 예제제 준비	조제대, 약장 청결 관리				30		매주 1회	52	0.213992	0.0133745	0	0		Y	100	0.0133745	52	0.208835	0.0130522	0	0			0
531	암센터	외래	임상시험약국	약품정보제공	약품 및 약물요법 정보제공	약품정보제공	1	0	신임평가	CP	CP_03	약품정보제공	이메일 질의응대 ·관리기록 제작 ·의약품 관련 정보제공	Y			4	1	의뢰건수	25557	105.173	0.87644	0	0				0	7372	29.6064	0.24672	0	0		0	0
532	암센터	외래	임상시험약국	약품정보제공	약품 및 약물요법 정보제공	약품정보제공	1	0	신임평가	CP	CP_03	약품정보제공	전화 질의응대	Y			1.5	1	의뢰건수	6045	24.8765	0.0777392	0	0				0	5945	23.8755	0.0746109	0	0		0	0
533	암센터	외래	임상시험약국	업무보고 및 분석	업무실적 분석 및 부서/경영진 보고자료 작성	부서 행정	3	0	0	AM	AM_05	업무실적 통계	업무실적 통계					1	매월 1회	12	0.0493827	0	0	0				0	12	0.0481928	0	0	0		0	0
534	암센터	외래	임상시험약국	업무보고 및 분석	업무실적 분석 및 부서/경영진 보고자료 작성	부서 행정	3	0	0	AM	AM_05	업무일지 작성	업무일지 작성					1	매일 1회	243	1	0	0	0				0	249	1	0	0	0		0	0
535	암센터	외래	임상시험약국	업무보고 및 분석	업무실적 분석 및 부서/경영진 보고자료 작성	부서 행정	3	0	0	AM	AM_02	업무통계 관리	·관리과제건수 월별정리 ·처방건수 월별정리 ·임상약관리비 월별정리 ·업무진행상황 보고서 작성				120	1	월 1회	12	0.0493827	0.0123457	0	0				0	12	0.0481928	0.0120482	0	0		0	0
536	암센터	외래	임상시험약국	임상시험관리	임상시험관리 및 임상약 교부, 모니터링	임상시험약 관리	1	0	신임평가	AM	AM_02	시험계획서검토및관리비산정	·임상약관리비의뢰서 전달 ·비용산정 관련 질의응대 및 문의 ·의뢰서 및 시험계획서 검토 ·비용산정 후 내역서 작성 ·의뢰자,연구자,연구비담당자에게 산정내역서 전달				24	1	의뢰건수	230	0.946502	0.0473251	0	0				0	130	0.522088	0.0261044	0	0		0	0
537	암센터	외래	임상시험약국	임상시험관리	임상시험관리 및 임상약 교부, 모니터링	임상시험약 관리	1	0	신임평가	AM	AM_02	시험종료 관리	시험 종료 관리 ·치료종료 보고서 작성 ·시험약반납내역서 작성 ·시험약반납문서 작성 ·반납내역 관리기록지 작성 ·치료종료 관련 정보 입력 및 관리 ·시험완료 후 수집된 관련문서 확인				100	1	종료과제건수	81	0.333333	0.0694444	0	0				0	59	0.236948	0.0493641	0	0		0	0
538	암센터	외래	임상시험약국	임상시험관리	임상시험관리 및 임상약 교부, 모니터링	임상시험약 관리	1	0	신임평가	AM	AM_02	임상시험 관리	임상시험 관리 ·임상시험 정보등록 ·시험담당자 교육이수 ·시험약 관리절차 내용 확인 ·시험약 관리관련 내부규정 확인 ·시험약 관리관련 법규 확인 ·시험계획서 요약서 검토 및 수정 ·시험관련 정보 등록 확인 ·시험약정보 등록 확인 ·시험약정보 공문 작성 및 전달 ·시험약 관리 기록지 제작 ·관리약사 교육				400	1	추가과제건수	78	0.320988	0.26749	0	0				0	62	0.248996	0.207497	0	0		0	0
539	암센터	외래	임상시험약국	임상시험관리	임상시험관리 및 임상약 교부, 모니터링	임상시험약 관리	1	0	신임평가	AM	AM_02	임상시험 관리 계획	·개시모임참석 ·시험계획서 내용 정리				150	1	추가과제건수	78	0.320988	0.100309	0	0				0	62	0.248996	0.0778112	0	0		0	0
540	암센터	외래	임상시험약국	임상시험관리	임상시험관리 및 임상약 교부, 모니터링	임상시험약 관리	1	0	신임평가	AM	AM_02	임상시험 모니터링	임상시험 모니터링 관련 ·모니터요청 기록수정 ·모니터요청 관련문서 제공 ·변경된 절차 내용전달				20	1	모니터링건수	1150	4.73251	0.197188	0	0				0	656	2.63454	0.109772	0	0		0	0
541	암센터	외래	임상시험약국	임상시험관리	임상시험관리 및 임상약 교부, 모니터링	임상시험약 관리	1	0	신임평가	AM	AM_02	임상약 입고관리	임상약 입고 관리 ·인수내역 문서확인 ·인수내역 사용기한 확인 ·인수내역 제조번호 확인 ·인수기간 시 온도확인 ·시험약식별번호 확인 ·인수내역 등록 ·인수내역 등록확인 문서수령 ·인수내역 기록				20	1	입고건수	4270	17.572	0.732167	0	0				0	1644	6.60241	0.2751	0	0		0	0
542	암센터	외래	임상시험약국	임상시험관리	임상시험관리 및 임상약 교부, 모니터링	임상시험약 관리	1	0	신임평가	AM	AM_02	점검,실태조사	점검자/실태조사자 인터뷰응대				30	1	점검/실태조사건수	13	0.0534979	0.00334362	0	0				0	13	0.0522088	0.00326305	0	0		0	0
543	암센터	외래	임상시험약국	임상시험관리	임상시험관리 및 임상약 교부, 모니터링	임상시험약 관리	1	0	신임평가	AM	AM_02	연구자 보고	·임상약인수 및 반납내역 수집 ·피험자별 투약내역 수집 ·임상약관리비 누적금액 산정 ·기타 임상약 관련 특이사항 보고 ·보고서 작성 후 이메일 전달				75	1	연구자보고건수	645	2.65432	0.414738	0	0				0	380	1.5261	0.238454	0	0		0	0
544	암센터	외래	임상시험약국	임상시험약 교부	임상시험관리 및 임상약 교부, 모니터링	임상시험약 관리	1	0	신임평가	AM	AM_02	임상시험약 교부	·복용방법 및 사용방법 안내 ·임상시험약의 특징안내				1	1	처방건수	19846	81.6708	0.170147	83	55				0	10454	41.9839	0.0874665	0	0		0	0
545	암센터	외래	임상시험약국	임상시험약 교부	임상시험관리 및 임상약 교부, 모니터링	임상시험약 관리	1	0	신임평가	AM	AM_02	주사제 임상시험약 교부	·피험자정보등록 후 무작위배정 ·피험자정보등록 후 시험약배정 ·시험약 준비 ·주사조제의뢰서 작성 ·주사제 전달				11	1	주사제 처방건수	14901	61.321	1.40527	72	51				0	6041	24.261	0.555982	0	0		0	0
546	암센터	외래	임상시험약국	임상시험약 교부	임상시험관리 및 임상약 교부, 모니터링	임상시험약 관리	1	0	신임평가	AM	AM_02	임상시험약교부	·피험자정보등록 후 무작위배정 ·피험자정보등록 후 시험약배정 ·시험약 준비 ·무작위배정 확인 ·시험약배정 확인 ·준비된 시험약 검수 ·시험약 맹검처리 ·시험약불출내용 기록				8.5	1	처방건수	19846	81.6708	1.44625	83	55				0	10454	41.9839	0.743466	0	0		0	0
547	암센터	외래	임상시험약국	장비 및 시설관리	장비 및 시설관리	장비관리	2	0	0	AM	AM_07	장비및시설관리	·일2회 온도기록				5	1	매일 2회	486	2	0.0208333	0	0				0	249	1	0.0104167	0	0		0	0
548	암센터	외래	임상시험약국	장비 및 시설관리	장비 및 시설관리	장비관리	2	0	0	AM	AM_07	장비및시설관리	·월1회 장비점검 ·온도기록지 제작 및 작성 보관 ·작성완료한 점검표 복사 및 지정서버에 업로드 ·보관위치 지도 작성 ·보관위치 입력				150	1	월 1회	12	0.0493827	0.0154321	0	0				0	12	0.0481928	0.0150602	0	0		0	0
549	암센터	외래	임상시험약국	장비 및 시설관리	장비 및 시설관리	장비관리	2	0	0	AM	AM_07	장비및시설관리	·연1회 장비점검 ·장비점검표 제작 및 작성 보관 ·기타 시설관리기록지 제작 및 작성 보관				90	1	년 1회	1	0.00411523	0.000771605	0	0				0	1	0.00401606	0.000753012	0	0		0	0
550	암센터	외래	임상시험약국	재고 및 사용기한 관리	약품관리 및 재고운영	약품 발주/공급/재고운영	2	0	0	AM	AM_02	재고 및 사용기한 관리	·의약품 사용기한조사 및 입고요청 ·의약품 재고조사 및 입고요청 ·조제관련 물품 재고조사 및 입고요청				300	1	월 1회	12	0.0493827	0.0308642	0	0				0	12	0.0481928	0.0301205	0	0		0	0
551	암센터	외래	임상시험약국	처방검토	처방감사	처방감사	1	AGS	신임평가	AM	AM_02	처방검토	·처방전의 피험자정보 확인 ·예정된 투약계획 확인 ·처방내역 확인 ·처방총량 확인 ·필요시 처방내역 오류에 대한 수정 요청				1	1	처방건수	19846	81.6708	0.170147	83	55				0	10454	41.9839	0.0874665	0	0		0	0
552	암센터	외래	임상시험약국CRC	약품정보제공	약품 및 약물요법 정보제공	약품정보제공	1	0	신임평가	AM	AM_02	약품정보제공	이메일 질의응대 ·관리기록 제작 ·의약품 관련 정보제공				5	1	의뢰건수	18825	77.4691	0.80697	0	0				0	8602	34.5462	0.359856	0	0		0	0
553	암센터	외래	임상시험약국CRC	약품정보제공	약품 및 약물요법 정보제공	약품정보제공	1	0	신임평가	AM	AM_02	약품정보제공	전화 질의응대				2	1	의뢰건수	10442	42.9712	0.179047	0	0				0	5961	23.9398	0.099749	0	0		0	0
554	암센터	외래	임상시험약국CRC	업무보고 및 분석	업무실적 분석 및 부서/경영진 보고자료 작성	부서 행정	3	0	0	AM	AM_02	업무통계관리	·관리과제건수 월별정리 ·처방건수 월별정리 ·임상약관리비 월별정리				120	1	월1회	12	0.0493827	0.0123457	0	0				0	12	0.0481928	0.0120482	0	0		0	0
555	암센터	외래	임상시험약국CRC	업무보고 및 분석	업무실적 분석 및 부서/경영진 보고자료 작성	부서 행정	3	0	0	AM	AM_02	업무통계관리	업무진행상황 보고서 작성				60	1	분기별 1회	4	0.0164609	0.00205761	0	0				0	4	0.0160643	0.00200803	0	0		0	0
556	암센터	외래	임상시험약국CRC	업무보고 및 분석	업무실적 분석 및 부서/경영진 보고자료 작성	부서 행정	3	0	0	AM	AM_02	오류보고	·오류건수 조사 및 작성 ·오류유형 분석				6	1	월1회	12	0.0493827	0.000617284	0	0				0	12	0.0481928	0.00060241	0	0		0	0
557	암센터	외래	임상시험약국CRC	임상시험관리	임상시험관리 및 임상약 교부, 모니터링	임상시험약 관리	1	0	신임평가	AM	AM_02	임상시험 관리	임상시험 관리 ·시험담당자 교육이수 ·시험약 관리절차 내용 확인 ·시험약 관리관련 내부규정 확인 ·시험약 관리관련 법규 확인 ·시험계획서 요약서 검토 및 수정 ·시험관련 정보 등록 확인 ·시험약정보 등록 확인 ·시험약정보 공문 작성 및 전달 ·시험약 관리 기록지 제작 ·관리약사 교육				405	1	추가과제건수	103	0.423868	0.357639	0	0				0	124	0.497992	0.420181	0	0		0	0
558	암센터	외래	임상시험약국CRC	임상시험관리	임상시험관리 및 임상약 교부, 모니터링	임상시험약 관리	1	0	신임평가	AM	AM_02	임상시험 관리 계획	·개시모임참석 ·시험계획서 내용 정리				150	1	추가과제건수	103	0.423868	0.132459	0	0				0	124	0.497992	0.155622	0	0		0	0
559	암센터	외래	임상시험약국CRC	임상시험관리	임상시험관리 및 임상약 교부, 모니터링	임상시험약 관리	1	0	신임평가	AM	AM_02	임상약 입고관리	임상약 입고 관리 ·인수내역 문서확인 ·인수내역 사용기한 확인 ·인수내역 제조번호 확인 ·인수기간 시 온도확인 ·시험약식별번호 확인 ·인수내역 등록 ·인수내역 등록확인 문서수령 ·인수내역 기록				25	1	입고건수	2044	8.41152	0.4381	0	0				0	1763	7.08032	0.368767	0	0		0	0
560	암센터	외래	임상시험약국CRC	임상시험관리	임상시험관리 및 임상약 교부, 모니터링	임상시험약 관리	1	0	신임평가	AM	AM_02	점검,실태조사	점검자/실태조사자 인터뷰응대				30	1	점검/실태조사건수	10	0.0411523	0.00257202	0	0				0	21	0.0843373	0.00527108	0	0		0	0
561	암센터	외래	임상시험약국CRC	임상시험관리	임상시험관리 및 임상약 교부, 모니터링	임상시험약 관리	1	0	신임평가	AM	AM_02	시험계획서검토및관리비산정	·임상약관리비의뢰서 전달 ·비용산정 관련 질의응대 및 문의 ·의뢰서 및 시험계획서 검토 ·비용산정 후 내역서 작성 ·의뢰자,연구자,연구비담당자에게 산정내역서 전달				24	1	의뢰건수	260	1.06996	0.0534979	0	0				0	317	1.27309	0.0636546	0	0		0	0
562	암센터	외래	임상시험약국CRC	임상시험관리	임상시험관리 및 임상약 교부, 모니터링	임상시험약 관리	1	0	신임평가	AM	AM_02	시험종료 관리	·치료종료 보고서 작성 ·시험약반납내역서 작성 ·시험약반납문서 작성 ·반납내역 관리기록지 작성 ·치료종료 관련 정보 입력 및 관리 ·시험완료 후 수집된 관련문서 확인				111	1	종료과제건수	117	0.481481	0.111343	0	0				0	124	0.497992	0.115161	0	0		0	0
563	암센터	외래	임상시험약국CRC	임상시험관리	임상시험관리 및 임상약 교부, 모니터링	임상시험약 관리	1	0	신임평가	AM	AM_02	연구자 보고	·임상약인수 및 반납내역 수집 ·피험자별 투약내역 수집 ·임상약관리비 누적금액 산정 ·기타 임상약 관련 특이사항 보고 ·보고서 작성 후 이메일 전달				102	1	연구자보고건수	533	2.19342	0.466101	0	0				0	500	2.00803	0.426707	0	0		0	0
564	암센터	외래	임상시험약국CRC	임상시험약 교부	임상시험관리 및 임상약 교부, 모니터링	임상시험약 관리	1	0	신임평가	AM	AM_02	임상시험약 교부	·복용방법 및 사용방법 안내 ·임상시험약의 특징안내				1	1	처방건수	7862	32.3539	0.067404	39	20				0	12666	50.8675	0.105974	0	0		0	0
565	암센터	외래	임상시험약국CRC	임상시험약 교부	임상시험관리 및 임상약 교부, 모니터링	임상시험약 관리	1	0	신임평가	AM	AM_02	임상시험약교부	·피험자정보등록 후 무작위배정 ·피험자정보등록 후 시험약배정 ·시험약 준비 ·무작위배정 확인 ·시험약배정 확인 ·준비된 시험약 검수 ·시험약 맹검처리 ·시험약불출내용 기록				13	1	처방건수	7862	32.3539	0.876252	39	20				0	12666	50.8675	1.37766	0	0		0	0
566	암센터	외래	임상시험약국CRC	임상시험약 교부	임상시험관리 및 임상약 교부, 모니터링	임상시험약 관리	1	0	신임평가	DP	DP_02	주사임상약 조제	·주사조제의뢰서 작성 및 확인 ·주사제 전달	Y	Y		15	1	주사제처방건수	1395	5.74074	0.179398	39	19				0	2171	8.71888	0.272465	0	0		0	0
567	암센터	외래	임상시험약국CRC	장비 및 시설관리	장비 및 시설관리	장비관리	2	0	0	AM	AM_07	장비및시설관리	·일2회 온도기록				2	1	매일 2회	486	2	0.00833333	0	0				0	249	1	0.00416667	0	0		0	0
568	암센터	외래	임상시험약국CRC	장비 및 시설관리	장비 및 시설관리	장비관리	2	0	0	AM	AM_07	장비및시설관리	·월1회 장비점검 ·온도기록지 제작 및 작성 보관 ·작성완료한 점검표 복사 및 지정서버에 업로드 ·보관위치 지도 작성 ·보관위치 입력				150	1	월 1회	12	0.0493827	0.0154321	0	0				0	12	0.0481928	0.0150602	0	0		0	0
569	암센터	외래	임상시험약국CRC	장비 및 시설관리	장비 및 시설관리	장비관리	2	0	0	AM	AM_07	장비및시설관리	·연1회 장비점검 ·장비점검표 제작 및 작성 보관 ·기타 시설관리기록지 제작 및 작성 보관				90	1	년 1회	1	0.00411523	0.000771605	0	0				0	1	0.00401606	0.000753012	0	0		0	0
570	암센터	외래	임상시험약국CRC	재고 및 사용기한 관리	약품관리 및 재고운영	약품 발주/공급/재고운영	2	0	0	AM	AM_02	재고 및 사용기한 관리	·의약품 사용기한조사 및 입고요청 ·의약품 재고조사 및 입고요청 ·조제관련 물품 재고조사 및 입고요청				420	1	월 1회	12	0.0493827	0.0432099	0	0				0	12	0.0481928	0.0421687	0	0		0	0
571	암센터	외래	임상시험약국CRC	질향상활동	질향상/업무개선 활동	질향상활동	3	0	0	QUM	QUM_01	시스템오류수정	·시스템 오류 및 미지원 사례수집 ·전산시스템 수정 및 개발 요청				65	1	ITSM의뢰건수	10	0.0411523	0.0055727	0	0				0	2	0.00803213	0.00108768	0	0		0	0
572	암센터	외래	임상시험약국CRC	질향상활동	질향상/업무개선 활동	질향상활동	3	0	0	QUM	QUM_01	조제오류 관리	·조제오류 사례 수집 ·조제오류 사례데이터입력 ·조제오류 사례 유형분석 ·조제오류 보고서 작성				33	1	수집건수	20	0.0823045	0.00565844	0	0				0	50	0.200803	0.0138052	0	0		0	0
573	암센터	외래	임상시험약국CRC	질향상활동	질향상/업무개선 활동	질향상활동	3	0	0	QUM	QUM_01	환자안전사례관리	·환자안전사례 수집 ·환자안전사례 사례데이터 입력 ·환자안전사례 유형 분석				3	1	수집건수	1412	5.8107	0.0363169	0	0				0	750	3.01205	0.0188253	0	0		0	0
574	암센터	외래	임상시험약국CRC	처방검토	처방감사	처방감사	1	AGS	신임평가	AM	AM_02	처방검토	·처방전의 피험자정보 확인 ·예정된 투약계획 확인 ·처방내역 확인 ·처방총량 확인 ·필요시 처방내역 오류에 대한 수정 요청				1	1	처방건수	7862	32.3539	0.067404	39	20				0	12666	50.8675	0.105974	0	0		0	0
575	암센터	외래	임상시험약국CRC	임상시험 모니터링	임상시험관리 및 임상약 교부, 모니터링	임상시험약 관리	1	0	신임평가	AM	AM_02	임상시험 모니터링	임상시험 모니터링 관련 ·모니터요청 기록수정 ·모니터요청 관련문서 제공 ·변경된 절차 내용전달				21	1	모니터링건수	1072	4.41152	0.193004	0	0				0	982	3.94378	0.17254	0	0		0	0
779	약무정보	외래	처방관리실	약물요법 능동적 정보 제공	약물요법 능동적 정보 제공	약품정보제공	1	0	신임평가	AM	AM_12	회원약국 관리	회원약국 홈페이지 게시물 등록 - 최신 의약정보 (신규도입 약품정보, 고시 변경 및 조제 관련 주의사항) 게시				5	1	홈페이지 게시물 등록 건수	32	0.131687	0.00137174	0	0				0	11	0.0441767	0.000460174	0	0			0
780	약무정보	외래	처방관리실	약물요법 능동적 정보 제공	약물요법 능동적 정보 제공	약품정보제공	1	0	신임평가	AM	AM_12	회원약국 관리	회원약국 등록 및 홈페이지 접근권한 등록				2	1	신규 회원약국 등록 건수	9	0.037037	0.000154321	0	0				0	2	0.00803213	3.34672e-05	0	0			0
781	약무정보	외래	처방관리실	업무보고 및 분석	업무실적 분석 및 부서/경영진 보고자료 작성	부서 행정	3	0	0	AM	AM_05	업무보고 및 일지작성	업무일지 작성 및 업무 실적 통계				10	1	매월 1회	12	0.0493827	0.00102881	0	0				0	12	0.0481928	0.00100402	0	0			0
782	약무정보	외래	처방관리실	업무보고 및 분석	업무실적 분석 및 부서/경영진 보고자료 작성	부서 행정	3	0	0	AM	AM_05	업무일지 작성	업무일지 작성				5	1	매일 1회	243	1	0.0104167	0	0				0	249	1	0.0104167	0	0			0
783	약무정보	외래	처방관리실	원외처방 감사	원외처방 감사	처방감사	1	AGS	신임평가	CP	CP_02	원외처방 감사 (소아약용량)	소아환자 및 수정 처방력이 있는 성인 환자의 처방감사 (약용량)				2	2	원외처방감사 시행건수	56792	233.712	0.9738	0	0				0	4238	17.0201	0.070917	0	0			0
785	약무정보	외래	처방관리실	원외처방전 관리	원외처방 관련 민원 접수 및 해결	약품정보제공	1	0	신임평가	AM	AM_12	원외처방관련 민원 접수 및 해결	전화문의, 팩스 및 AMIS 메시지 접수 및 처리 (원외약국) ㆍ원외처방 수정/변경/대체 ㆍ처방확인(용법/용량/전처방) ㆍ조제방법 및 보험청구요령 ㆍDUR 관련 문의 ㆍEDI 및 청구관련				2	2	전화문의, 팩스 및 메시지 처리 건수	5220	21.4815	0.0895062	0	0				0	41673	167.361	0.697339	0	0			0
786	약무정보	외래	처방관리실	원외처방전 관리	원외처방 관련 민원 접수 및 해결	약품정보제공	1	0	신임평가	AM	AM_12	원외처방관련 민원 접수 및 해결	전화문의, 팩스 및 AMIS 메시지 접수 및 처리 (환자) ㆍ처방확인 (용법/용량/전처방) 및 복약지도 ㆍ처방급여/비급여 내역 ㆍ처방전 재교부 및 유효기간 확인 ㆍ처방약 구입 관련 문의				2	2	전화문의, 팩스 및 메시지 처리 건수	573	2.35802	0.0098251	0	0				0	15408	61.8795	0.257831	0	0			0
787	약무정보	외래	처방관리실	원외처방전 관리	원외처방 관련 민원 접수 및 해결	약품정보제공	1	0	신임평가	AM	AM_12	원외처방관련 민원 접수 및 해결	전화문의, 팩스 및 AMIS 메시지 접수 및 처리 (진료과) ㆍ오류사항 확인 및 수정 절차 ㆍ지정 약국 확인, 보험 관련 문의 ㆍ약품정보 관련 (약품재고 관련, 대체약 문의)				1	2	전화문의, 팩스 및 메시지 처리 건수	21519	88.5556	0.184491	0	0				0	24296	97.5743	0.20328	0	0			0
788	약무정보	외래	처방관리실	원외처방전 관리	원외처방 관련 민원 접수 및 해결	약품정보제공	1	0	신임평가	AM	AM_12	원외처방관련 민원 접수 및 해결	전화문의, 팩스 및 AMIS 메시지 접수 및 처리 (원내외 유관부서 확인 및 오류사항 해결) ㆍ식약청/복지부/심평원/제약사/외부병원/인근약국 ㆍ진료과/원무팀/적정진료팀/의료정보개발팀/기타				2	2	전화문의, 팩스 및 메시지 처리 건수	1371	5.64198	0.0235082	0	0				0	546	2.19277	0.00913655	0	0			0	대외기관 : 160 원내 : 386
789	약무정보	외래	처방관리실	원외처방전 관리	원외처방 관련 민원 접수 및 해결	약품정보제공	1	0	신임평가	AM	AM_12	원외처방관련 민원 접수 및 해결	전화문의, 팩스 및 AMIS 메시지 접수 및 처리 (원외약국/환자- 진료과/원무팀 연결 등 기타)				1	2	전화문의, 팩스 및 메시지 처리 건수	3094	12.7325	0.0265261	0	0				0	9560	38.3936	0.0799866	0	0			0
790	약무정보	외래	처방관리실	원외처방전 관리	원외처방 관련 민원 접수 및 해결	약품정보제공	1	0	신임평가	AM	AM_12	원외처방관련 민원 접수 및 해결	ㆍ처방전 재발행 및 영문처방전 출력 ㆍ사유서 작성 및 외래약국 환자에게 전달				5	2	처방전 재발행 건수 + 영문처방전 출력 건수	1836	7.55556	0.0787037	0	0				0	1487	5.97189	0.0622072	0	0			0	처방전 재발행 : 환자분실 + 미출력 = 1038, 영문 처방전 : 449
791	약무정보	외래	처방관리실	원외처방전 관리	원외처방 관련 민원 접수 및 해결	약품정보제공	1	0	신임평가	AM	AM_12	원외처방관련 변경내역 등록	ㆍFAX 수신 및 출력 ㆍ대체/변경/수정 내역을 분류 ㆍ대체/변경/수정 내역을 AMIS 입력 및 검수				3	2	AMIS 대체/변경/수정 내역 입력 건수	12400	51.0288	0.31893	0	0	Y		50	0.159465	9535	38.2932	0.239332	0	0	Y	50	0.12	(대체: 1866, 변경: 350, 수정: 7319) *조무원 AMIS 입력 업무 지원 중 (총 작업량 대비 50% 조무원 수행)
792	약무정보	외래	처방관리실	원외처방전 관리	원외처방 관련 민원 접수 및 해결	약품정보제공	1	0	신임평가	AM	AM_12	원외처방관련 변경내역 등록	ㆍ변경내역 FAX 송신 ㆍ보험 수정의 경우 처방전 출력 후 변경내용 수정 후 송신				1	2	FAX 송신 건수	8096	33.3169	0.0694102	0	0				0	9218	37.0201	0.0771252	0	0			0
793	약무정보	외래	처방관리실	원외처방전 관리	원외처방 관련 민원 접수 및 해결	약품정보제공	1	0	신임평가	QUM	QUM_01	원외처방관련 오류내역 입력/개선활동	ㆍ오류 처방 여부 확인 ㆍ처리된 오류내역 분류 및 입력 (AMIS) ㆍ오류별 분석 및 개선활동 주제 선정				3	2	오류 내역 입력 건수	1488	6.12346	0.0382716	0	0				0	1234	4.95582	0.0309739	0	0			0
794	약무정보	외래	처방관리실	장비 및 시설관리	장비 및 시설관리	장비관리	2	0	0	AM	AM_02	팀 예산/도서/문서/물품/장비 관리	ㆍ부서문서 (원외처방전, 대외공문 등) 정리 ㆍ처리된 원외처방전 분류 및 발송 (적정진료팀)				60	1	월 1회	12	0.0493827	0.00617284	0	0				0	240	0.963855	0.120482	0	0			0	[30분x2명]
368	암센터	주사조제	주사조제실	무균조제 및 감사	무균조제 및 감사	조제	1	0	0	DP	DP_02	항암제 조제 후감사	항암제 검수 ㆍ조제된 약 병동분류 ㆍ차광봉투, push 봉투에 넣기 ㆍ항암제 제 1검수 ㆍ항암제 제2검수 ㆍTACE 검수	Y	Y		1	1	항암제건수	79397	326.737	0.680701	18800	17608				0	55311	222.133	0.462776					0
370	암센터	주사조제	주사조제실	무균조제 및 감사	무균조제 및 감사	조제	1	0	0	DP	DP_02	기타주사 조제 후감사	기타주사 검수및 전산확인	Y	Y		0.8	1	면역글로불린+XHBGIV젯수	4442	18.2798	0.0304664	613	800				0	4565	18.3333	0.0305556					0
371	암센터	주사조제	주사조제실	무균조제 및 감사	무균조제 및 감사	조제	1	0	0	DP	DP_02	기타주사 조제준비	기타주사 조제준비 ㆍ기타주사 라벨 검수 ㆍ약 챙기기 ㆍBench에 세팅 ㆍ기타주사 조제	Y	Y		7	2	면역글로불린+XHBGIV젯수	4422	18.1975	0.265381	613	800		Y	10	0.0265381	4565	18.3333	0.267361					0
372	암센터	주사조제	주사조제실	무균조제 및 감사	무균조제 및 감사	조제	1	0	0	DP	DP_02	기타주사 조제준비	기타주사 조제	Y	Y		4.5	1	면역글로불린+XHBGIV젯수	4422	18.1975	0.170602	613	800				0	4565	18.3333	0.171875					0
373	암센터	주사조제	주사조제실	무균조제 및 감사	무균조제 및 감사	조제	1	0	0	DP	DP_02	입원 TPN 조제	입원 TPN 조제	Y	Y		5.5	1	조제용 TPN젯수	0	0	0						0	17257	69.3052	0.794122					0	장비변경으로 h-tpn 지표로 입력
374	암센터	주사조제	주사조제실	무균조제 및 감사	무균조제 및 감사	조제	1	0	0	DP	DP_02	정맥영양 검수	정맥영양 검수 및 불출	Y	Y		0.04	2	정맥영양젯수	102662	422.477	0.0352064	22466	28243				0	110071	442.052	0.0368377					0
375	암센터	주사조제	주사조제실	무균조제 및 감사	무균조제 및 감사	조제	1	0	0	DP	DP_02	정맥영양 조제	정맥영양 조제	Y	Y		0.2	2	정맥영양젯수	102662	422.477	0.176032	22466	28243				0	110071	442.052	0.184188					0
376	암센터	주사조제	주사조제실	무균조제 및 감사	무균조제 및 감사	조제	1	0	0	DP	DP_02	정맥영양 조제 준비	정맥영양 조제준비 ㆍ약품별 라벨분리 ㆍ조제완료/후감사 전산확인 ㆍ부분스티커 라벨 제외 ㆍ리스트와 라벨 정리 ㆍ추가 정맥영양 전산으로 확인 후 전산 불출 처리 ㆍ추가 정맥영양 summary에 수기기록	Y	Y		0.12	1	정맥영양젯수	102662	422.477	0.105619	22466	28243				0	110071	442.052	0.110513					0
377	암센터	주사조제	주사조제실	무균조제 및 감사	무균조제 및 감사	조제	1	0	0	DP	DP_02	조제 후 감사	감사체크 리스트에 업무내용 확인	Y	Y		2	1	매일업무	243	1	0.00416667						0	249	1	0.00416667					0
379	암센터	주사조제	주사조제실	무균조제 및 감사	무균조제 및 감사	조제	1	0	0	DP	DP_02	항암제 조제	항암제 조제 ㆍTACE 조제 ㆍ약녹이기, 재구성 ㆍ재구성된 약 용량확인 ㆍ수액 맞추기 ㆍ전해질 등 mix ㆍBag, bottle, push 조제	Y	Y		4.5	1	항암제건수	79397	326.737	3.06316	18800	17608				0	55311	222.133	2.08249					0
380	암센터	주사조제	주사조제실	무균조제 및 감사	무균조제 및 감사	조제	1	0	0	DP	DP_02	항암제 조제준비	항암제 세팅 준비 ㆍBSC 조제 후 세팅 ㆍ알콜거즈 만들기 ㆍRepeater 세팅 ㆍRepeater calibration	Y	Y		100	4	매일업무	243	1	0.208333	14603	12209		Y	100	0.208333	249	1	0.208333					0	[25분x4명]
381	암센터	주사조제	주사조제실	무균조제 및 감사	무균조제 및 감사	조제	1	0	0	DP	DP_02	항암제 조제준비	항암제 리스트 준비작업 ㆍ항암제 D/C 확인 ㆍ리스트에 bottle, push, bag 표시 항암제 라벨, 봉투 준비작업 ㆍ항암제 라벨에 변경수액, 선출 등 표시 ㆍ라벨 bottle, push, bag으로 분류 ㆍD/C처방 전산처리 및 라벨정리 ㆍ차광봉투, push용 봉투 준비 ㆍPush 시린지 준비	Y	Y		1.5	1	항암제건수	79397	326.737	1.02105	18800	17608				0	55311	222.133	0.694164					0
382	암센터	주사조제	주사조제실	무균조제 및 감사	무균조제 및 감사	조제	1	0	0	DP	DP_02	항암제 조제준비	항암제 약 준비 ㆍ약 수량 계산 ㆍ약 챙기기 ㆍ약 포장제거 ㆍ항암제 BSC에 넣기 ㆍ세팅된 약품종류, 수량 검수 ㆍ약불출 항암제 조제 및 검수	Y	Y		1	2	항암제건수	79397	326.737	0.680701	18800	17608		Y	5	0.0340351	55311	222.133	0.462776					0
383	암센터	주사조제	주사조제실	무균조제 및 감사	무균조제 및 감사	조제	1	0	0	DP	DP_02	항암제 조제준비	라벨링, 수액 준비 ㆍ항암제 라벨 수액에 붙이기 ㆍ라벨 수액 검수 ㆍBSC에 세팅 ㆍPush 라벨 bsc에 넣기	Y	Y		1	1	항암제건수	79397	326.737	0.680701	18800	17608				0	55311	222.133	0.462776					0
384	암센터	주사조제	주사조제실	무균조제 및 감사	무균조제 및 감사	조제	1	0	0	DP	DP_02	Special TPN 조제	Special TPN 조제	Y	Y		8.2	1	S-TPN 조제건수	21872	90.0082	1.53764	4559	5727				0	750	3.01205	0.0514558					0	* 입원 TPN 조제 건수 적용 2012년 h-tpn 조제장비와 동일한 장비_나양숙
385	암센터	주사조제	주사조제실	무균조제 및 감사	무균조제 및 감사	조제	1	0	0	DP	DP_02	TPN 조제 준비	TPN 조제 준비 ㆍTPN compuonder에 main line 연결 ㆍ수액을 main line에 연결 ㆍTPN BAXA program에 수액 remain값 재설정 ㆍTPN compounder calibration ㆍLine 검수 ㆍ물품 setting 준비 ㆍ라벨출력	Y	Y		90	1	매일업무	243	1	0.1875	24	35		Y	50	0.09375	249	1	0.1875					0	장비수증가 1=>2대
386	암센터	주사조제	주사조제실	무균조제 및 감사	무균조제 및 감사	조제	1	0	0	DP	DP_02	TPN 조제 준비	TPN 조제 약 준비 ㆍ타미풀 녹이기 ㆍFurtman, heparin 희석액 조제 ㆍ약 공병에 모으기 ㆍ수액 bench에 채우기	Y	Y		1.2	1	조제용 TPN젯수	21872	90.0082	0.225021	4559	5727		Y	100	0.225021	17257	69.3052	0.173263					0
387	암센터	주사조제	주사조제실	무균조제 및 감사	무균조제 및 감사	조제	1	0	0	DP	DP_02	TPN 조제 후 감사	TPN 검수 및 전산확인	Y	Y		1.5	1	조제용 TPN젯수	21872	90.0082	0.281276	4559	5727				0	17257	69.3052	0.216579					0
388	암센터	주사조제	주사조제실	무균조제 및 감사	무균조제 및 감사	조제	1	0	0	DP	DP_02	TPN 조제 후 감사	Home TPN 검수및 외래처방 약품수량확인 수령	Y	Y		2.8	1	home XS-IVH조제건수	1426	5.86831	0.0342318						0	750	3.01205	0.0175703					0
389	암센터	주사조제	주사조제실	물품관리	물품관리	부서 행정	3	0	0	DNP	DNP_05	물품관리	물품청구(가운, 시린지, tpn bag, needle, cap, mask 등)				30	1	매주업무	52	0.213992	0.0133745				Y	100	0.0133745	52	0.208835	0.0130522					0
390	암센터	주사조제	주사조제실	반납관리	반납약 처리	조제약품 반납처리	3	0	0	DP	DP_02	반납관리	반납 ㆍ반납받기 ㆍ반납리스트 전산확인 후 정리 ㆍ반납 약 정리	Y	Y		1.5	3	반납건수	41404	170.387	0.532459				Y	100	0.532459	50093	201.177	0.628677					0
391	암센터	주사조제	주사조제실	반납관리	반납약 처리	조제약품 반납처리	3	0	0	DP	DP_02	반납관리	미납병동체크 및 반납정리(결재확인 및 반납처리)	Y	Y		40	2	매일업무	243	1	0.0833333	24	35		Y	100	0.0833333	249	1	0.0833333					0
393	암센터	주사조제	주사조제실	약품 관리	약품관리 및 재고운영	약품 발주/공급/재고운영	2	0	0	DNP	DNP_02	재고관리	재고 1차, 2차 마감 OCS 실사 확인하기				25	1	매일업무	243	1	0.0520833	24	35				0	249	1	0.0520833	0	0			0
394	암센터	주사조제	주사조제실	약품 관리	약품관리 및 재고운영	약품 발주/공급/재고운영	2	0	0	DNP	DNP_02	재고관리	항생제 재고정리,항암제 폐기정리 항생제 잉여 정리및 보고				120	1	매월업무	12	0.0493827	0.0123457						0	12	0.0481928	0.0120482	0	0			0
395	암센터	주사조제	주사조제실	약품 관리	약품관리 및 재고운영	약품 발주/공급/재고운영	2	0	0	DNP	DNP_02	재고관리	재고조사 및 유효기간 조사 항암제 잉여 정리 및 보고				120	1	월 2회 업무	24	0.0987654	0.0246914				Y	50	0.0123457	24	0.0963855	0.0240964	0	0			0
396	암센터	주사조제	주사조제실	약품관리	약품관리 및 재고운영	약품 발주/공급/재고운영	2	0	0	DNP	DNP_02	약품관리	청구 및 차용정리 약품 수령 및 분류				40	1	매일업무	243	1	0.0833333	24	35		Y	50	0.0416667	249	1	0.0833333	0	0			0
397	암센터	주사조제	주사조제실	약품관리	약품관리 및 재고운영	약품 발주/공급/재고운영	2	0	0	DNP	DNP_02	약품관리	수액청구 고영양수액 입고량 확인 (ERP)				30	1	매주업무	52	0.213992	0.0133745				Y	100	0.0133745	52	0.208835	0.0130522	0	0			0
398	암센터	주사조제	주사조제실	업무계획 및 당직계획수립	팀 인력관리	부서 행정	3	0	0	AM	AM_06	월별 업무 포지션 작성	월별 업무 포지션 작성 당직 스케쥴 작성, 당직현환 입력				60	1	매월업무	12	0.0493827	0.00617284						0	12	0.0481928	0.0060241	0	0			0
400	암센터	주사조제	주사조제실	업무보고 및 분석	업무실적 분석 및 부서/경영진 보고자료 작성	부서 행정	3	0	0	AM	AM_05	업무일지 작성	업무일지 작성				5	1	매일 1회	243	1	0.0104167	24	35				0	249	1	0.0104167	0	0			0
401	암센터	주사조제	주사조제실	장비 및 시설관리	장비 및 시설관리	장비관리	2	0	0	AM	AM_07	무균장비및 시설관리	ㆍ장비 및 시설관리 ㆍBSC 정리 및 청소 ㆍauto방 정리 ㆍclean bench 정리				45	3	매일업무	243	1	0.09375	24	35		Y	100	0.09375	249	1	0.09375					0	[15분x3명]
402	암센터	주사조제	주사조제실	장비 및 시설관리	장비 및 시설관리	장비관리	2	0	0	AM	AM_07	무균장비및 시설관리	BSC 대청소				60	2	매주업무	52	0.213992	0.026749				Y	100	0.026749	52	0.208835	0.0261044	0	0			0	[30분x2명]
403	암센터	주사조제	주사조제실	장비 및 시설관리	장비 및 시설관리	장비관리	2	0	0	AM	AM_07	장비및 시설관리	ㆍ공조관리 ㆍ냉장고 관리 외부 점검 관리 ㆍ월점검일지작성 ㆍ장비관리 관련 서류 출력 및 정리 ㆍ냉장고 온도자동기록지 교체 ㆍauto call 점검 ㆍ청소확인 및 서명지 관리				30	1	매월업무	12	0.0493827	0.00308642				Y	100	0.00308642	12	0.0481928	0.00301205	0	0			0
404	암센터	주사조제	주사조제실	장비 및 시설관리	장비 및 시설관리	장비관리	2	0	0	AM	AM_07	장비및 시설관리	clean bench carbon filter 교체 및 관리				10	1	3개월마다	4	0.0164609	0.000342936				Y	100	0.000342936	4	0.0160643	0.000334672	0	0			0
405	암센터	주사조제	주사조제실	처방검토	처방감사	처방감사	1	AGS	신임평가	CP	CP_02	처방검토	조제 전 처방감사	Y	Y		2	1	사전감사건수	101686	418.461	1.74359						0	4256	17.0924	0.0712182					0
406	암센터	주사조제	복약상담실	복약상담	환자교육, 복약상담	복약상담	1	0	신임평가	CP	CP_04	복약상담	·환자확인 ·상담지작성 ·보험/용량 확인 ·복약상담 ·질문 및 답변 ·EMR 기록 ·AMIS 완료 ·Excel 기록	Y			20	1	상담건수	2897	11.9218	0.496742						0	1434	5.75904	0.23996	0	0			0
407	암센터	주사조제	복약상담실	복약상담	환자교육, 복약상담	복약상담	1	0	신임평가	CP	CP_04	전화상담	∙전화상담 환자확인 ∙전화상담 ∙전화상담 기록 ∙전화상담후 문의 해결	Y			20	1	전화상담건수	1375	5.65844	0.235768						0	249	1	0.0416667	0	0			0
408	암센터	주사조제	복약상담실	복약상담	환자교육, 복약상담	복약상담	1	0	신임평가	CP	CP_04	치료 동의서	치료동의서 구득및정리	Y			10	1	신환항암치료 환자수	1481	6.09465	0.126972						0	876	3.51807	0.0732932	0	0			0
409	암센터	주사조제	복약상담실	약물사용모니터링 및 평가	약물사용모니터링 및 평가	consult 회신 및 약물사용모니터링	1	AGS	신임평가	CP	CP_03	약물사용모니터링및평가	∙ADR 정보수집 ∙ADR 보고작성	Y			7	1	ADR보고건수	432	1.77778	0.0259259						0	415	1.66667	0.0243056	0	0			0
410	암센터	주사조제	복약상담실	약물요법 관련 교육 및 연구수행	약물요법 관련 교육 및 연구수행	약품정보제공	1	0	신임평가	CP	CP_03	교육자료 준비	∙약설명서 만들기 ∙자료수집 및 확인 ∙최신정보 습득	Y			120	1	약설명서건수	2	0.00823045	0.00205761						0	13	0.0522088	0.0130522	0	0			0
411	암센터	주사조제	복약상담실	약품정보제공	약품 및 약물요법 정보제공	약품정보제공	1	0	신임평가	CP	CP_03	약품정보제공	∙약품정보문의접수 ∙정보검색 ∙답변 ∙기록 ∙약품 변경사항 검색 ∙종양내과 공지	Y			20	1	약품정보제공건수	650	2.6749	0.111454						0	239	0.959839	0.0399933	0	0			0
412	암센터	주사조제	복약상담실	업무보고 및 분석	업무실적 분석 및 부서/경영진 보고자료 작성	부서 행정	3	0	0	AM	AM_05	업무보고	월별교육환자정리				20	1	월1회	12	0.0493827	0.00205761						0	12	0.0481928	0.00200803	0	0			0
413	암센터	주사조제	복약상담실	질향상활동	질향상/업무개선 활동	질향상활동	3	0	0	QUM	QUM_01	환자안전사례관리	·환자안전사례 수집 ·환자안전사례 사례데이터 입력 ·환자안전사례 유형 분석				3	1	보고건수	157	0.646091	0.00403807						0	183	0.73494	0.00459337	0	0			0
414	암센터	주사조제	복약상담실	처방검토	처방감사	처방감사	1	AGS	신임평가	CP	CP_02	처방검토	처방검토	Y			2	1	처방건수	22549	92.7942	0.386643						0	22362	89.8072	0.374197	0	0			0
415	암센터	주사조제	복약상담실	처방검토	처방감사	처방감사	1	AGS	신임평가	CP	CP_02	처방검토	처방중재 및 재검토	Y			2	1	중재건수	293	1.20576	0.00502401						0	183	0.73494	0.00306225	0	0			0
416	암센터	주사조제	복약상담실	팀 의료활동 및 약물요법 환자관리	팀 의료활동 및 약물요법 환자관리	팀의료활동	1	0	신임평가	CP	CP_03	약물요법환자관리	항암전산관리	Y			20	1	항암전산관리건수	12	0.0493827	0.00205761						0	240	0.963855	0.0401606	0	0			0
417	암센터	주사조제	복약상담실	팀 의료활동 및 약물요법 환자관리	팀 의료활동 및 약물요법 환자관리	팀의료활동	1	0	신임평가	CP	CP_03	약물요법환자관리	∙업무조정 관련 ∙사전요법 환자정리 ∙과요청 환자정리 ∙메일 확인 및 회신	Y			60	1	관리환자건수	12	0.0493827	0.00617284						0	12	0.0481928	0.0060241	0	0			0
418	암센터	주사조제	복약상담실	팀 의료활동 및 약물요법 환자관리	팀 의료활동 및 약물요법 환자관리	팀의료활동	1	0	신임평가	CP	CP_05	팀의료활동	GI 미팅				100	1	주 1회	52	0.213992	0.0445816						0	48	0.192771	0.0401606	0	0			0
420	암센터	주사조제	주사조제실	무균조제 및 감사	무균조제 및 감사	조제	1	0	0	DP	DP_02	고영양액제 조제	바닐라 티피엔 조제	Y	Y		1.8	1	조제 건수	871	3.58436	0.0134414	0	0				0	142	0.570281	0.00213855					0
421	암센터	주사조제	주사조제실	무균조제 및 감사	무균조제 및 감사	조제	1	0	0	DP	DP_02	고영양액제 조제	SMOF lipid 조제	Y	Y		1.2	1	조제 건수	6205	25.535	0.0638374	1173	1486				0	198	0.795181	0.00198795					0
422	암센터	주사조제	주사조제실	무균조제 및 감사	무균조제 및 감사	조제	1	0	0	DP	DP_02	고영양액제 조제 후 감사	Lipid 후감사 및 전산확인	Y	Y		0.4	1	조제 건수	6205	25.535	0.0212791	1173	1486				0	5092	20.4498	0.0170415					0
423	암센터	주사조제	주사조제실	무균조제 및 감사	무균조제 및 감사	조제	1	0	0	DP	DP_02	고영양액제 조제 후 감사	바닐라 티피엔 후감사	Y	Y		0.4	1	조제 건수	871	3.58436	0.00298697	0	0				0	142	0.570281	0.000475234					0
424	암센터	주사조제	주사조제실	무균조제 및 감사	무균조제 및 감사	조제	1	0	0	DP	DP_02	고영양액제 조제 후 감사	SMOF lipid 후감사	Y	Y		0.4	1	조제 건수	6205	25.535	0.0212791	1173	1486				0	198	0.795181	0.000662651					0
425	암센터	주사조제	주사조제실	무균조제 및 감사	무균조제 및 감사	조제	1	0	0	DP	DP_02	고영양액제 조제준비	고영양액제 (TPN) 조제준비 ㆍD/C 확인 ㆍ라벨출력 및 표시 ㆍ시린지 챙기기 ㆍ약 챙기기	Y	Y		0.5	1	조제 건수	21827	89.823	0.0935657	4559	5727				0	5092	20.4498	0.0213019					0
426	암센터	주사조제	주사조제실	무균조제 및 감사	무균조제 및 감사	조제	1	0	0	DP	DP_02	고영양액제 조제준비	바닐라 티피엔 조제준비	Y	Y		8	1	조제 건수	871	3.58436	0.0597394						0	142	0.570281	0.00950469					0
427	암센터	주사조제	주사조제실	무균조제 및 감사	무균조제 및 감사	조제	1	0	0	DP	DP_02	고영양액제 조제준비	SMOF lipid 조제 준비	Y	Y		0.18	1	조제 건수	6205	25.535	0.00957562	1173	1486				0	198	0.795181	0.000298193					0
428	암센터	주사조제	주사조제실	무균조제 및 감사	무균조제 및 감사	조제	1	0	0	DP	DP_02	조제 후 정리	조제 후 정리 ㆍ벤치 정리 및 청소 ㆍ카트 정리 ㆍBSC 청소	Y	Y		28	2	매일업무	243	1	0.0583333						0	249	1	0.0583333					0
429	암센터	주사조제	주사조제실	무균조제 및 감사	무균조제 및 감사	조제	1	0	0	DP	DP_02	조제전 준비	조제 준비 ㆍ내일 bag 세팅 ㆍ박스에 든 약 까기 ㆍ조제실 내 약 채우기 ㆍ수액정리 ㆍ시린지 정리	Y	Y		30	1	매일업무	243	1	0.0625						0	249	1	0.0625					0
430	암센터	주사조제	주사조제실	무균조제 및 감사	무균조제 및 감사	조제	1	0	0	DP	DP_02	항생제, 일반주사제 조제	조제 후 검수	Y	Y		0.3	2	조제젯수	44589	183.494	0.114684	3413	4644				0	118012	473.944	0.296215					0
431	암센터	주사조제	주사조제실	무균조제 및 감사	무균조제 및 감사	조제	1	0	0	DP	DP_02	항생제, 일반주사제 조제 준비	조제전 준비 • 벤치세팅 • Repeater calibration • 시린지 준비 및 세팅	Y	Y		45	1	매일업무	243	1	0.09375				Y	100	0.09375	249	1	0.09375					0
432	암센터	주사조제	주사조제실	무균조제 및 감사	무균조제 및 감사	조제	1	0	0	DP	DP_02	항생제, 일반주사제 조제 준비	손씻기, 모자, 마스크, 가운 등 보호장비 착용	Y	Y		10	2	일 2회	486	2	0.0416667						0	249	1	0.0208333					0	[5분x2명]
433	암센터	주사조제	주사조제실	무균조제 및 감사	무균조제 및 감사	조제	1	0	0	DP	DP_02	항생제, 일반주사제 조제 준비	라벨, 리스트 준비 ㆍ약불출전화/라벨/리스트 출력 ㆍD/C 확인 ㆍ라벨, 리스트 출력 ㆍBag, bottle에 라벨붙이기 및 라벨준비 • 추가 확인 및 준비	Y	Y		20	1	매일업무	243	1	0.0416667						0	249	1	0.0416667					0
434	암센터	주사조제	주사조제실	무균조제 및 감사	무균조제 및 감사	조제	1	0	0	DP	DP_02	항생제, 일반주사제 조제 준비	약 준비 ㆍ약 챙기기 ㆍ약 벤치에 세팅 ㆍ약불출용 약 챙기기 ㆍ시린지 준비	Y	Y		0.12	1	조제젯수	44589	183.494	0.0458735	3413	4644		Y	50	0.0229367	118012	473.944	0.118486					0
435	암센터	주사조제	주사조제실	무균조제 및 감사	무균조제 및 감사	조제	1	0	0	DP	DP_02	항생제, 일반주사제 조제 준비	수액 준비 ㆍ수액에 라벨붙이기 ㆍ벤치에 bag/bottle, 라벨, 약 셋팅	Y	Y		0.06	2	조제젯수	44589	183.494	0.0229367	3413	4644				0	118012	473.944	0.059243					0
436	암센터	주사조제	주사조제실	무균조제 및 감사	무균조제 및 감사	조제	1	0	0	DP	DP_02	항생제, 일반주사제 조제 후감사	항생제, 일반주사제 조제 ㆍ수액 volume 맞추기 ㆍ약녹이기 ㆍPush, bag, bottle 조제	Y	Y		1	2	조제젯수	44589	183.494	0.382279	3413	4644				0	118012	473.944	0.987383					0
437	암센터	주사조제	주사조제실	물품관리	물품관리	부서 행정	3	0	0	DNP	DNP_05	물품관리	물품청구				10	2	매일업무	243	1	0.0208333				Y	100	0.0208333	249	1	0.0208333					0	[5분x2명]
438	암센터	주사조제	주사조제실	반납관리	반납약 처리	조제약품 반납처리	3	0	0	DP	DP_02	반납약처리	반납약 확인 및 정리	Y	Y		5	1	매일업무	243	1	0.0104167						0	249	1	0.0104167					0
439	암센터	주사조제	주사조제실	약품관리 및 재고운영	약품관리 및 재고운영	약품 발주/공급/재고운영	2	0	0	DNP	DNP_02	수액관리	수액청구				5	1	3회/주	156	0.641975	0.00668724				Y	100	0.00668724	156	0.626506	0.0065261	0	0			0
440	암센터	주사조제	주사조제실	약품관리 및 재고운영	약품관리 및 재고운영	약품 발주/공급/재고운영	2	0	0	DNP	DNP_02	약품 재고관리	약 청구, 차용 및 차용정리				10	1	매일업무	243	1	0.0208333						0	249	1	0.0208333	0	0			0
441	암센터	주사조제	주사조제실	약품관리 및 재고운영	약품관리 및 재고운영	약품 발주/공급/재고운영	2	0	0	DNP	DNP_02	약품 재고관리	당일 입고약 검수 및 정리				10	1	매일업무	243	1	0.0208333						0	249	1	0.0208333	0	0			0
442	암센터	주사조제	주사조제실	약품관리 및 재고운영	약품관리 및 재고운영	약품 발주/공급/재고운영	2	0	0	DNP	DNP_02	약품 재고관리	재고조사(약, 수액) 잉여산정, ERP 반영				200	2	월 1회	12	0.0493827	0.0205761				Y	50	0.0102881	12	0.0481928	0.0200803	0	0			0	[60분x2명]
443	암센터	주사조제	주사조제실	업무보고 및 분석	업무실적 분석 및 부서/경영진 보고자료 작성	부서 행정	3	0	0	AM	AM_05	업무실적 통계	업무실적 통계				10	1	매월 1회	12	0.0493827	0.00102881						0	12	0.0481928	0.00100402	0	0			0
444	암센터	주사조제	주사조제실	업무보고 및 분석	업무실적 분석 및 부서/경영진 보고자료 작성	부서 행정	3	0	0	AM	AM_05	업무일지 작성	업무일지 작성				5	1	매일 1회	243	1	0.0104167						0	249	1	0.0104167	0	0			0
445	암센터	주사조제	주사조제실	업무보고 및 분석	업무실적 분석 및 부서/경영진 보고자료 작성	부서 행정	3	0	0	QUM	QUM_01	환자안전사례관리	환자안전사례 보고				20	2	월 1회	12	0.0493827	0.00205761						0	12	0.0481928	0.00200803	0	0			0	[10분x2명]
446	암센터	주사조제	주사조제실	장비 및 시설관리	장비 및 시설관리	장비관리	2	0	0	AM	AM_07	무균장비 관리	장비관리-BSC관리(UV 작동여부 등), 약품냉장고 대청소				60	1	월 1회	12	0.0493827	0.00617284				Y	100	0.00617284	12	0.0481928	0.0060241	0	0			0
447	암센터	주사조제	주사조제실	장비 및 시설관리	장비 및 시설관리	장비관리	2	0	0	AM	AM_07	장비 관리	장비관리-냉장고 온도기록				0.5	1	매일업무	243	1	0.00104167				Y	100	0.00104167	249	1	0.00104167					0
450	암센터	주사조제	주사조제실	OBY (종양part) 임상약사 업무	팀 의료활동 및 약물요법 환자관리	팀의료활동	1	0	신임평가	QUM	QUM_06	병동별 약품관리감독	병동별 약품관리감독				40	1	2회/년	2	0.00823045	0.000685871						0	2	0.00803213	0.000669344	0	0			0
452	암센터	주사조제	주사조제실	OBY (종양part) 임상약사 업무	팀 의료활동 및 약물요법 환자관리	팀의료활동	1	0	신임평가	CP	CP_04	복약상담	항암요법 치료 동의서 구득	Y			5	1	동의서 구득 건수	113	0.465021	0.00484396						0	329	1.32129	0.0137634	0	0			-
453	암센터	주사조제	주사조제실	OBY (종양part) 임상약사 업무	팀 의료활동 및 약물요법 환자관리	팀의료활동	1	0	신임평가	AM	AM_11	약물요법관리	산부인과 지침서 발간, update				300	1	1회/년	1	0.00411523	0.00257202						0	1	0.00401606	0.00251004	0	0			0
455	암센터	주사조제	주사조제실	OBY (종양part) 임상약사 업무	팀 의료활동 및 약물요법 환자관리	팀의료활동	1	0	신임평가	CP	CP_03	약품정보제공	약품정보제공 ㆍ약품정보문의접수 ㆍ정보검색 ㆍ답변 및 기록 ㆍ자발적 정보제공 ㆍ약물추천	Y			5	1	약물정보 제공건수	89	0.366255	0.00381516						0	548	2.2008	0.022925	0	0			0
456	암센터	주사조제	주사조제실	OBY (종양part) 임상약사 업무	팀 의료활동 및 약물요법 환자관리	팀의료활동	1	0	신임평가	CP	CP_04	외래 복약상담	외래 복약상담 ㆍ외래 대상환자 모니터링 ㆍ외래환자 복약 상담지 작성 및 출력 ㆍ복약상담 ㆍ질문 및 답변 ㆍAMIS 완료/입원환자 복약상담환자관리	Y			10	1	상담건수	113	0.465021	0.00968793						0	328	1.31727	0.0274431	0	0			-
457	암센터	주사조제	주사조제실	OBY (종양part) 임상약사 업무	팀 의료활동 및 약물요법 환자관리	팀의료활동	1	0	신임평가	CP	CP_02	외래 진료지원	오전 산부인과 외래 진료실 파견 ㆍ항암치료 진료 지원 ㆍ내원기록 및 medical histiry 파악 ㆍ외래환자 처방 중재 및 기록 ㆍ외래환자 처방 확인 및 기록 ㆍ외래환자 모니터링 및 환자 template 작성	Y			100	1	매일업무	243	1	0.208333						0	249	1	0.208333	0	0			0	중재처방건수: 1,257건
460	암센터	주사조제	주사조제실	OBY (종양part) 임상약사 업무	팀 의료활동 및 약물요법 환자관리	팀의료활동	1	0	신임평가	CP	CP_02	처방검토	처방검토 ㆍ입원환자 항암요법 검수 ㆍ입원환자 퇴원약 검수 ㆍ입원환자 항생제 검수 ㆍ입원환자 일반약/기타약 검수	Y	Y		1	1	처방검토 건수	116832	480.79	1.00165						0	90277	362.558	0.75533	0	0			-
461	암센터	주사조제	주사조제실	OBY (종양part) 임상약사 업무	팀 의료활동 및 약물요법 환자관리	팀의료활동	1	0	신임평가	CP	CP_02	처방검토	입원환자 처방/확인 중재 및 기록	Y	Y		1	1	중재처방 건수	531	2.18519	0.00455247						0	578	2.32129	0.00483601	0	0			-
462	암센터	주사조제	주사조제실	OBY (종양part) 임상약사 업무	팀 의료활동 및 약물요법 환자관리	팀의료활동	1	0	신임평가	CP	CP_05	팀의료활동	Tumor board				20	1	1회/주	52	0.213992	0.00891632						0	52	0.208835	0.00870147	0	0			0
463	암센터	주사조제	주사조제실	OBY (종양part) 임상약사 업무	팀 의료활동 및 약물요법 환자관리	팀의료활동	1	0	신임평가	CP	CP_05	팀의료활동	GY meeting				20	1	1회/주	52	0.213992	0.00891632						0	52	0.208835	0.00870147	0	0			0
464	암센터	주사조제	주사조제실	OBY (종양part) 임상약사 업무	팀 의료활동 및 약물요법 환자관리	팀의료활동	1	0	신임평가	CP	CP_05	팀의료활동	GY conference				20	1	1회/주	52	0.213992	0.00891632						0	52	0.208835	0.00870147	0	0			0
465	암센터	주사조제	주사조제실	OBY (종양part) 임상약사 업무	팀 의료활동 및 약물요법 환자관리	팀의료활동	1	0	신임평가	CP	CP_03	항암전산관리	항암전산관리/항암PROTOCOL관리	Y			10	1	건수	500	2.05761	0.0428669						0	152	0.610442	0.0127175	0	0			0
466	암센터	주사조제	주사조제실	OBY (종양part) 임상약사 업무	팀 의료활동 및 약물요법 환자관리	팀의료활동	1	0	신임평가	CP	CP_01	환자모니터링	입원환자 모니터링 및 약사회진노트 작성	Y			10	1	매일업무	243	1	0.0208333						0	249	1	0.0208333	0	0			0
467	암센터	주사조제	주사조제실	OBY (종양part) 임상약사 업무	팀 의료활동 및 약물요법 환자관리	팀의료활동	1	0	신임평가	QUM	QUM_01	환자안전사례관리	환자안전사례 보고				20	1	월 1회	12	0.0493827	0.00205761						0	12	0.0481928	0.00200803	0	0			0
469	암센터	주사조제	암병원약국	기타주사조제	기타주사 조제 및 감사	조제	1	0	0	DP	DP_02	기타주사조제	IV globulin 조제-외래	Y			15	1	조제건수	1662	6.83951	0.213735						0	1798	7.22088	0.225653	0	0			0
473	암센터	주사조제	암병원약국	기타주사조제	기타주사 조제 및 감사	조제	1	0	0	DP	DP_02	기타주사조제	헤파빅 예제제 준비 및 조제 (라벨출력, 도장, 검수, 조제눈금표시)	Y			3	2	조제건수	15029	61.8477	0.386548						0	12450	50	0.3125	0	0			0
475	암센터	주사조제	암병원약국	무균조제 및 감사	무균조제 및 감사	조제	1	0	0	DP	DP_02	조제 후 감사	조제약 검수, 전산확인, 불출	Y			0.7	1	조제건수	197274	811.827	1.18391						0	149314	599.655	0.874496	0	0			0
476	암센터	주사조제	암병원약국	무균조제 및 감사	무균조제 및 감사	조제	1	0	0	DP	DP_02	조제전 준비	조제전 준비 ∙준비실 약칸에 약 채우기 ∙준비실 수액 및 공병, 물품 채우기	Y			30	2	매일업무	243	1	0.0625				Y	100	0.0625	249	1	0.0625	0	0			0	[45분x2명]
477	암센터	주사조제	암병원약국	무균조제 및 감사	무균조제 및 감사	조제	1	0	0	DP	DP_02	조제전 준비	∙ 아침당번 조제전 준비 ∙ UV 끄고 컴퓨터 켜기 ∙ 헤파빅 재고 확인 ∙ repeater pump 연결 ∙ 준비실 약 setting ∙ 조제실 약 입고 및 기록 ∙ BSC setting	Y			96	1	매일업무	243	1	0.2				Y	100	0.2	249	1	0.2	0	0			0
478	암센터	주사조제	암병원약국	무균조제 및 감사	무균조제 및 감사	조제	1	0	0	DP	DP_02	조제전 준비	항암가운 등 보호장비 탈착	Y			90	15	매일 2회	486	2	0.375						0	249	1	0.1875	0	0			0	[5분x19명]_1일 4회로 증가_나양숙
479	암센터	주사조제	암병원약국	무균조제 및 감사	무균조제 및 감사	조제	1	0	0	DP	DP_02	조제전 준비	repeater calibration	Y			120	2	매일10회	243	1	0.25						0	249	1	0.25	0	0			0	[3분x4명x10회]]
480	암센터	주사조제	암병원약국	무균조제 및 감사	무균조제 및 감사	조제	1	0	0	DP	DP_02	조제전 준비	조제 준비-예제제 조제 ∙예제-endoxan 녹이기 (20v 기준) ∙녹인 endoxan volume 확인하기 ∙예제-5FU 모으기 (50v 기준) ∙예제-aqua 뽑기(60개 기준)	Y			300	4	매일업무	243	1	0.625				Y	100	0.625	249	1	0.625	0	0			0	[60분x4명]
481	암센터	주사조제	암병원약국	무균조제 및 감사	무균조제 및 감사	조제	1	0	0	DP	DP_02	BSC 안 정리	BSC 안 정리 및 폐기물 버리기	Y			30	15	매일 4회	243	1	0.0625						0	249	1	0.0625	0	0			0	[2분x15명]
482	암센터	주사조제	암병원약국	물품관리	물품관리	부서 행정	3	0	0	DP	DP_02	물품청구	스크럽 청구 및 정리	Y			5	1	매일	243	1	0.0104167				Y	100	0.0104167	249	1	0.0104167	0	0			0
483	암센터	주사조제	암병원약국	물품관리	물품관리	부서 행정	3	0	0	DP	DP_02	물품청구	syringe, 항암가운, needle, cap, arm cover 등 청구 및 정리	Y			60	2	주1회	52	0.213992	0.026749			Y	Y	100	0.026749	52	0.208835	0.0261044	0	0			0	[30분x2명]
484	암센터	주사조제	암병원약국	물품관리	물품관리	부서 행정	3	0	0	DP	DP_02	물품청구	poly globe, 부직포, 폐기물 박스, 방진마스트, safti syringe 청구	Y			60	2	월 1회	12	0.0493827	0.00617284			Y	Y	100	0.00617284	12	0.0481928	0.0060241	0	0			0	[30분x2명]
485	암센터	주사조제	암병원약국	반납관리	반납약 처리	조제약품 반납처리	3	0	0	DP	DP_02	환불확인	환불리스트 확인 및 미조제약 d/c처리하기	Y			7.5	1	매일	243	1	0.015625						0	249	1	0.015625	0	0			0
486	암센터	주사조제	암병원약국	반납약처리	반납약 처리	조제약품 반납처리	3	0	0	DP	DP_02	반납약처리	반납 확인 및 폐기 처리, 폐기보고서 결제	Y			5	1	폐기보고서 건수	260	1.06996	0.0111454						0	86	0.345382	0.00359772	0	0			0
487	암센터	주사조제	암병원약국	반납약처리	반납약 처리	조제약품 반납처리	3	0	0	DP	DP_02	반납약처리	다른환자에게 약돌려주기 또는 폐기	Y			5	1	건수	729	3	0.03125						0	103	0.413655	0.0043089	0	0			0	2012.10~2013.3 6개월간 103건
490	암센터	주사조제	암병원약국	약품관리	약품관리 및 재고운영	약품 발주/공급/재고운영	2	0	0	DP	DP_02	라벨링	약품, 수액, 물품 labeling	Y			120	1	년 2회	24	0.0987654	0.0246914						0	2	0.00803213	0.00200803	0	0			0
491	암센터	주사조제	암병원약국	약품관리	약품관리 및 재고운영	약품 발주/공급/재고운영	2	0	0	DNP	DNP_02	재고관리	유효기간조사				120	1	월 1회	12	0.0493827	0.0123457						0	12	0.0481928	0.0120482	0	0			0
492	암센터	주사조제	암병원약국	약품정보관리	약품 및 약물요법 정보제공	약품정보제공	1	0	신임평가	CP	CP_03	약품정보관리	신약정리추가	Y			240	1	정리약품 건수	12	0.0493827	0.0246914						0	7	0.0281124	0.0140562	0	0			0
495	암센터	주사조제	암병원약국	약품정보제공	약품 및 약물요법 정보제공	약품정보제공	1	0	신임평가	CP	CP_03	약품정보제공	전화 문의	Y			2	1	전화 횟수	4860	20	0.0833333						0	1494	6	0.025	0	0			0	1일 20회로 산정_나양숙
496	암센터	주사조제	암병원약국	업무계획 및 당직계획수립	팀 인력관리	부서 행정	3	0	0	AM	AM_05	월별 업무 포지션 작성	월별 업무 포지션 작성				20	1	주 1회	52	0.213992	0.00891632						0	52	0.208835	0.00870147	0	0			0	소요시간 추가_나양숙
497	암센터	주사조제	암병원약국	업무보고 및 분석	업무실적 분석 및 부서/경영진 보고자료 작성	부서 행정	3	0	0	AM	AM_05	업무실적 통계	업무실적 통계					1	매월 1회	12	0.0493827	0						0	12	0.0481928	0	0	0			0
498	암센터	주사조제	암병원약국	업무보고 및 분석	업무실적 분석 및 부서/경영진 보고자료 작성	부서 행정	3	0	0	AM	AM_05	업무일지 작성	업무일지 작성					1	매일 1회	243	1	0						0	249	1	0	0	0			0
499	암센터	주사조제	암병원약국	업무보고 및 분석	업무실적 분석 및 부서/경영진 보고자료 작성	부서 행정	3	0	0	AM	AM_05	업무일지 관리	투약설명 일지				10	1	월1회	12	0.0493827	0.00102881						0	12	0.0481928	0.00100402	0	0			0
500	암센터	주사조제	암병원약국	장비 및 시설관리	장비 및 시설관리	장비관리	2	0	0	AM	AM_07	무균 장비관리	BSC 조제 후 청소 (총 4대)				60	2	매일	243	1	0.125						0	249	1	0.125	0	0			0	[30분x2명]
501	암센터	주사조제	암병원약국	장비 및 시설관리	장비 및 시설관리	장비관리	2	0	0	AM	AM_07	무균 장비관리	BSC 대청소 (1대씩)				60	2	주1회	52	0.213992	0.026749						0	52	0.208835	0.0261044	0	0			0	[30분x2명]
502	암센터	주사조제	암병원약국	장비 및 시설관리	장비 및 시설관리	장비관리	2	0	0	AM	AM_07	장비및 시설관리	ㆍ공조관리 ㆍ냉장고 관리 외부 점검 관리 ㆍ월점검일지작성 ㆍ장비관리 관련 서류 출력 및 정리 ㆍ냉장고 온도자동기록지 교체 ㆍauto call 점검 ㆍ청소확인 및 서명지 관리 ㆍ냉장고청소				80	1	월 1회	12	0.0493827	0.00823045				Y	100	0.00823045	12	0.0481928	0.00803213	0	0			0
503	암센터	주사조제	암병원약국	재고관리	약품관리 및 재고운영	약품 발주/공급/재고운영	2	0	0	DNP	DNP_02	수액관리	수액 입고, 정리 수액청구 및 유효기간 관리				30	1	주 2회	104	0.427984	0.026749				Y	100	0.026749	104	0.417671	0.0261044	0	0			0
504	암센터	주사조제	암병원약국	재고관리	약품관리 및 재고운영	약품 발주/공급/재고운영	2	0	0	DNP	DNP_02	약품청구	약청구 약입고 확인 및 정리 항암제 차용및 차용정리				35	1	매일	243	1	0.0729167						0	249	1	0.0729167	0	0			0
505	암센터	주사조제	암병원약국	재고관리	약품관리 및 재고운영	약품 발주/공급/재고운영	2	0	0	DNP	DNP_02	재고관리	∙ 재고마감: 1차, 2차 ∙ HBGIV 전산재고 관리 ∙ 잉여약 산정/입력				40	1	매일	243	1	0.0833333						0	249	1	0.0833333	0	0			0
506	암센터	주사조제	암병원약국	재고관리	약품관리 및 재고운영	약품 발주/공급/재고운영	2	0	0	DNP	DNP_02	재고관리	항암제 재고 조사				60	1	월 1회	12	0.0493827	0.00617284						0	12	0.0481928	0.0060241	0	0			0
507	암센터	주사조제	암병원약국	재고관리	약품관리 및 재고운영	약품 발주/공급/재고운영	2	0	0	DNP	DNP_02	재고관리	항암제 재고 정리 및 보고서 작성				80	1	월 5일씩	60	0.246914	0.0411523						0	60	0.240964	0.0401606	0	0			0
508	암센터	주사조제	암병원약국	재고관리	약품관리 및 재고운영	약품 발주/공급/재고운영	2	0	0	DNP	DNP_02	재고관리	수액 재고 조사				120	1	월 1회	12	0.0493827	0.0123457						0	12	0.0481928	0.0120482	0	0			0
509	암센터	주사조제	암병원약국	재고관리	약품관리 및 재고운영	약품 발주/공급/재고운영	2	0	0	DNP	DNP_02	차용정리	기타 차용 정리(응급실 IVSN, HBGIV, MIT-T)				30	1	주 1회	52	0.213992	0.0133745						0	52	0.208835	0.0130522	0	0			0
510	암센터	주사조제	암병원약국	조제 후 정리	조제준비 (예제제 조제, 물품/장비준비)	조제	1	0	0	DP	DP_02	조제 후 정리	늦은당번 ∙ 헤파빅재고 확인 ∙ 약정리 ∙ 조제실 마감 정리 ∙ 조제실 마무리 정리 ∙ 미수납, 미불출 확인 ∙ 냉장고 온도 확인 ∙ 사무실 정리	Y			40	1	매일	243	1	0.0833333						0	249	1	0.0833333	0	0			0
511	암센터	주사조제	암병원약국	조제 후 정리	조제준비 (예제제 조제, 물품/장비준비)	조제	1	0	0	DP	DP_02	조제 후 정리	조제실 잉여약 챙기기 조제실 tray 빼기	Y			14	1	매일 5회	1215	5	0.145833						0	1245	5	0.145833	0	0			0
513	암센터	주사조제	암병원약국	질향상활동	질향상/업무개선 활동	질향상활동	3	0	0	QUM	QUM_01	환자안전사례관리	환자안전사례보고-개인별				20	1	매일 1회	243	1	0.0416667						0	249	1	0.0416667	0	0			0
514	암센터	주사조제	암병원약국	처방검토	처방감사	처방감사	1	AGS	신임평가	CP	CP_02	처방검토	환자별 처방검토	Y			2	1	처방감사건수(환자별)	114847	472.621	1.96926						0	84179	338.068	1.40862	0	0			0
515	암센터	주사조제	암병원약국	처방검토	처방감사	처방감사	1	AGS	신임평가	CP	CP_02	처방검토	처방감사 확인 기록 남기기	Y			1	1	기록 건수	2019	8.30864	0.0173097						0	5319	21.3614	0.044503	0	0			0
516	암센터	주사조제	암병원약국	처방검토	처방감사	처방감사	1	AGS	신임평가	CP	CP_02	처방검토	메시지 및 전화 확인	Y			1	1	확인기록 건수	2019	8.30864	0.0173097						0	3114	12.506	0.0260542	0	0			0
517	암센터	주사조제	암병원약국	처방검토	처방감사	처방감사	1	AGS	신임평가	CP	CP_02	처방검토	확인/중재 기록 남기기	Y			1	1	기록 건수 기록건수	2019	8.30864	0.0173097						0	3114	12.506	0.0260542	0	0			0
518	암센터	주사조제	암병원약국	처방검토	처방감사	처방감사	1	AGS	신임평가	CP	CP_02	처방검토	처방관련자료 검색 및 정리	Y			30	1	자료 건수	243	1	0.0625						0	24	0.0963855	0.0060241	0	0			0
519	암센터	주사조제	암병원약국	처방검토	처방감사	처방감사	1	AGS	신임평가	CP	CP_02	처방검토	62B 처방감사 확인 관리	Y			3	1	매일	243	1	0.00625						0	249	1	0.00625	0	0			0
520	암센터	주사조제	암병원약국	투약설명	투약설명 및 투약창구업무	복약상담	1	0	신임평가	CP	CP_03	교육자료 정리	복약설명문 만들기	Y			30	1	년간 건수	1800	7.40741	0.462963						0	23	0.0923695	0.00577309	0	0			0
521	암센터	주사조제	암병원약국	투약설명	투약설명 및 투약창구업무	복약상담	1	0	신임평가	CP	CP_03	교육자료 정리	환자 교육 관련 자료 검색 및 정리	Y			30	1	건수	243	1	0.0625						0	24	0.0963855	0.0060241	0	0			0
522	암센터	주사조제	암병원약국	투약설명	투약설명 및 투약창구업무	복약상담	1	0	신임평가	CP	CP_02	처방수정	투약설명 후 처방수정 및 기록남기기	Y			2	1	처방수정건수	1800	7.40741	0.0308642						0	635	2.5502	0.0106258	0	0			0
523	암센터	주사조제	암병원약국	투약설명	투약설명 및 투약창구업무	복약상담	1	0	신임평가	CP	CP_04	투약설명	∙ 투약설명준비 ∙ 환자교육, 질문 응답	Y			18	1	투약설명건수	1800	7.40741	0.277778						0	4816	19.3414	0.725301	0	0			0
524	암센터	주사조제	암병원약국	팀의료활동	팀 의료활동 및 약물요법 환자관리	팀의료활동	1	0	신임평가	CP	CP_05	team meeting	폐암팀 meeting				90	1	횟수	0	0	0						0	36	0.144578	0.0271084	0	0			0
525	암센터	주사조제	암병원약국	항암제 조제	무균조제 및 감사	조제	1	0	0	DP	DP_02	임상약 조제	임상약 조제	Y			5.5	1	조제건수	11124	45.7778	0.524537						0	6286	25.245	0.289265	0	0			0
526	암센터	주사조제	암병원약국	항암제 조제	무균조제 및 감사	조제	1	0	0	DP	DP_02	조제준비	∙ 전감사 ∙ 처방약품, 수액, 라벨 확인 및 준비 ∙ 라벨링	Y			1	1	조제건수	197274	811.827	1.69131			Y		0.15	0.00253696	149314	599.655	1.24928	0	0			0
527	암센터	주사조제	암병원약국	항암제 조제	무균조제 및 감사	조제	1	0	0	DP	DP_02	조제준비	조제할 약 확인 및 setting	Y			0.5	1	조제건수	197274	811.827	0.845653						0	149314	599.655	0.62464	0	0			0
528	암센터	주사조제	암병원약국	항암제 조제	무균조제 및 감사	조제	1	0	0	DP	DP_02	항암제 조제	bottle+push+bag	Y			5.5	1	조제건수	169339	696.868	7.98495						0	119797	481.112	5.51275	0	0			0
529	암센터	주사조제	암병원약국	항암제 조제	무균조제 및 감사	조제	1	0	0	DP	DP_02	항암제 조제	infusor 조제	Y			4.2	1	조제건수	0	0	0						0	8029	32.245	0.282144	0	0			0	항암제 조제로 통합
530	암센터	주사조제	암병원약국	항암제 조제	무균조제 및 감사	조제	1	0	0	DP	DP_02	항암제 조제	지원약 조제	Y			5.5	1	조제건수	120	0.493827	0.00565844						0	24	0.0963855	0.00110442	0	0			0
699	암센터	주사조제	주사조제실	고위험환자 처방감사 ㆍ중환자 ㆍ항암화확치료 환자 ㆍ소아 및 신생아 ㆍ장기/골수이식 환자	고위험환자 처방감사 ㆍ중환자 ㆍ항암화확치료 환자 ㆍ소아 및 신생아 ㆍ장기/골수이식 환자	처방감사	1	AGS	신임평가	CP	CP_02	고영양수액(TPN) 처방감사	Special TPN(환자별 맞춤고영양액) 처방 감사 ㆍ매일 조제전 감사 시행 ㆍ수액, 전해질 투여량 감사 ㆍ영양 지원 현황에 따라 공급량 조정	Y			3		Special TPN 감사 건수	1423	5.85597	0.0365998						0	0	0	0	0	0			0	2017sus 9월 시작
700	암센터	주사조제	주사조제실	고위험환자 처방감사 ㆍ중환자 ㆍ항암화확치료 환자 ㆍ소아 및 신생아 ㆍ장기/골수이식 환자	고위험환자 처방감사 ㆍ중환자 ㆍ항암화확치료 환자 ㆍ소아 및 신생아 ㆍ장기/골수이식 환자	처방감사	1	AGS	신임평가	CP	CP_02	고영양수액(TPN) 처방감사	TPN 관련 중재 활동 (유선/대면) ㆍ처방 누락 , 투여량 관련 직접적 중재 ㆍ처방 변경, 중단에 대한 기록 작성	Y			2		TPN 처방 중재 건수	574	2.36214	0.00984225						0	0	0	0	0	0			0	2017sus 10월 시작
709	암센터	주사조제	주사조제실	약물사용모니터링 및 평가	약물사용모니터링 및 평가	consult 회신 및 약물사용모니터링	1	AGS	신임평가	CP	CP_03	영양지원(NST) 자문	영양불량 고위험환자 대상 정맥영양지원 자문 (EMR colnsult 회신) ㆍ현재 공급량 파악 ㆍ영양불량 위험도 검색 ㆍ영양 요구량 산정 ㆍ공급량 및 투여방법 추천	Y			20		NST 회신서 작성 건수	7	0.0288066	0.00120027						0	0	0	0	0	0			0	2017sus 11월 시작
576	약무정보	약무정보	약무실	약품 관리 및 재고운영	약품관리 및 재고운영	약품 발주/공급/재고운영	2	0	0	DNP	DNP_01	결산	전체 품목 회계데이터 생성 및 품목별 데이터 검증 ㆍ잉여 및 실사조정내역 확인 ㆍ수불 오류 검증 및 수정 ㆍ결산 단가 검증				180	1	월 1회	12	0.0493827	0.0185185						0	12	0.0481928	0.0180723	0	0			0
577	약무정보	약무정보	약무실	약품 관리 및 재고운영	약품관리 및 재고운영	약품 발주/공급/재고운영	2	0	0	DNP	DNP_01	공급차질약품의 처리	공급차질약품 재고확보 및 대체약 도입검토 ㆍOCS 처방량 추출 및 필요재고량 산정 ㆍ도매상 및 제약사 공문접수 및 유통 협조요청 ㆍ원내 및 국내 대체약품 검색 ㆍ주 처방진료과와 확인 및 원내 대체약품 도입여부 필요성 검토 ㆍ원내 공지 및 긴급도입 프로세스 진행				60	1	약품공급차질 건수	343	1.41152	0.17644						0	54	0.216867	0.0271084	0	0			0	약품공급차질 처리건수 (13년 2-3월, 2개월 기준)=9건
578	약무정보	약무정보	약무실	약품 관리 및 재고운영	약품관리 및 재고운영	약품 발주/공급/재고운영	2	0	0	DNP	DNP_01	긴급약품 발주	ㆍ요청부서 전화수신/ 재고부족 수량 및 투약예정 시간확인 ㆍ도매상 발주 및 납품예정시간 확인 (택배요청 포함)				5	1	긴급약품 발주품목수	52	0.213992	0.00222908						0	480	1.92771	0.0200803	0	0			0
579	약무정보	약무정보	약무실	약품 관리 및 재고운영	약품관리 및 재고운영	약품 발주/공급/재고운영	2	0	0	DNP	DNP_01	발주약품 입고	입고전 약품 검수 (정규발주)				360	1	매일 1회	243	1	0.75			Y	Y	95	0.7125	249	1	0.75	0	0	Y	100	0.375	[180분x2명] * 약사 1+ 조무원 1인 수행 (총 작업량 대비 50% 조무원 수행)
581	약무정보	약무정보	약무실	약품 관리 및 재고운영	약품관리 및 재고운영	약품 발주/공급/재고운영	2	0	0	DNP	DNP_01	발주약품 입고	입고수량 ERP 등록				0.2	1	입고품목 등록건수	123232	507.128	0.211303			Y	Y	95	0.200738	297516	1194.84	0.497851	0	0			0
582	약무정보	약무정보	약무실	약품 관리 및 재고운영	약품관리 및 재고운영	약품 발주/공급/재고운영	2	0	0	DNP	DNP_01	발주약품 입고	도매상별 미납약품 확인 - 도매상 입고가능일/공급차질약품 여부 확인				20	1	매일 1회	243	1	0.0416667						0	249	1	0.0416667	0	0			0
582	약무정보	약무정보	약무실	약품 관리 및 재고운영	약품관리 및 재고운영	약품 발주/공급/재고운영	2	0	0	DNP	DNP_01	병동병 청구성 약품 불출	청구수량 및 재고량 확인 및 추가 발주				0.2	1	청구성약품 출고건수	19583	80.5885	0.0335785			Y	Y	95	0.0318996	27420	110.12	0.0458835	0	0			0	출고데이터 확인 (13년 3월, 1개월 기준)=2,285건
583	약무정보	약무정보	약무실	약품 관리 및 재고운영	약품관리 및 재고운영	약품 발주/공급/재고운영	2	0	0	DNP	DNP_01	보험코드 변경내역확인	고시변경에 따른 보험코드 변경내역 및 최초 매입내역 적정진료팀 전송				5	1	보험코드 변경입력 건수	71	0.292181	0.00304355						0	96	0.385542	0.00401606	0	0			0
584	약무정보	약무정보	약무실	약품 관리 및 재고운영	약품관리 및 재고운영	약품 발주/공급/재고운영	2	0	0	DNP	DNP_01	불량의약품 회수	회수의약품 등급에 따른 업무처리 ㆍ약물사용안전관리 소위원회 소집(1,2등급)* - 실무자 회의, 위원장 의사결정, 복용중인 환자 리스트 파악 및 회수절차 진행, 환자연락 등 ㆍ반납증과 약품 접수 ㆍ제약사에 회수신청 ㆍ원내 공지 및 원내약품 회수조치 ㆍ제약사 회신내용에 따른 후속조치				30	1	불량의약품 처리건수	609	2.50617	0.156636						0	576	2.31325	0.144578	0	0			0	불량의약품 회수처리실적 (13년 3월, 1개월 기준)=48건 * 소위원회 관련 프로세스는 발생시 소요되므로, 시간 산정에서 제외함
585	약무정보	약무정보	약무실	약품 관리 및 재고운영	약품관리 및 재고운영	약품 발주/공급/재고운영	2	0	0	DNP	DNP_01	수액창고 배송분 입고처리	약제창고 및 투석실 등 배송확인 및 입고량 입력 (고영양수액, 투석액, 일반수액 등)				0.5	1	고영양수액 입고 건수	23562	96.963	0.101003						0	27276	109.542	0.114106	0	0			0	입고데이터 확인 (13년 3월, 1개월 기준)=2,273건
586	약무정보	약무정보	약무실	약품 관리 및 재고운영	약품관리 및 재고운영	약품 발주/공급/재고운영	2	0	0	DNP	DNP_01	안전재고산정	ㆍ약국별 품목별 최대, 평균 사용량 산정 ㆍ분산약국별 품목별 검토 및 안전재고 수정 ㆍ관리의약품에 대한 발주관련 메시지 입력				10	1	월 1회	144	0.592593	0.0123457						0	12	0.0481928	0.00100402	0	0			0
587	약무정보	약무정보	약무실	약품 관리 및 재고운영	약품관리 및 재고운영	약품 발주/공급/재고운영	2	0	0	DNP	DNP_01	약가적용_고시변경포함	변경약가 ERP 등록 및 변경 전후, 재고 처리 ㆍ변경약가 등록 및 코드-약가 매칭 ㆍ매입내역, 처방내역 확인 ㆍ관련 자료 적정진료팀 발송				5	1	약가변경 품목수	2556	10.5185	0.109568						0	432	1.73494	0.0180723	0	0			0	변경품목수 확인 (13년 2-3월, 2개월 기준)=72건
588	약무정보	약무정보	약무실	약품 관리 및 재고운영	약품관리 및 재고운영	약품 발주/공급/재고운영	2	0	0	DNP	DNP_01	약품 입찰	입찰품목 LIST작성				30	1	년 1회	1	0.00411523	0.000257202						0	1	0.00401606	0.000251004	0	0			0
589	약무정보	약무정보	약무실	약품 관리 및 재고운영	약품관리 및 재고운영	약품 발주/공급/재고운영	2	0	0	DNP	DNP_01	약품 입찰	년간 구매량 통계				60	1	년 1회	1	0.00411523	0.000514403						0	1	0.00401606	0.000502008	0	0			0
590	약무정보	약무정보	약무실	약품 관리 및 재고운영	약품관리 및 재고운영	약품 발주/공급/재고운영	2	0	0	DNP	DNP_01	약품 입찰	당해 신규 입찰품목에 대한 예상구매량 산출				120	1	년 1회	1	0.00411523	0.00102881						0	1	0.00401606	0.00100402	0	0			0
591	약무정보	약무정보	약무실	약품 관리 및 재고운영	약품관리 및 재고운영	약품 발주/공급/재고운영	2	0	0	DNP	DNP_01	약품 입찰	재단 계약가 ERP 등록 ㆍ약품별 계약단위/발주단위/재고단위/ 급여청구단위 확인 ㆍ각 단위별 단가 환산 입력				3	1	입찰대상 품목수	2826	11.6296	0.0726852						0	2478	9.95181	0.0621988	0	0			0
592	약무정보	약무정보	약무실	약품 관리 및 재고운영	약품관리 및 재고운영	약품 발주/공급/재고운영	2	0	0	DNP	DNP_01	약품별 ABC 등급관리	출고금액 근거로 약품별 ABC 등급 재산정				30	1	년 4회	4	0.0164609	0.00102881						0	4	0.0160643	0.00100402	0	0			0
593	약무정보	약무정보	약무실	약품 관리 및 재고운영	약품관리 및 재고운영	약품 발주/공급/재고운영	2	0	0	DNP	DNP_01	약품출고	약제창고별 청구약품 정규출고 (경구/주사/외용제 등)				0.2	1	창고이동(출고) 건수	242283	997.049	0.415437						0	231108	928.145	0.386727	0	0			0	출고데이터 건수인 (13년 3월, 1개월 기준)=19,259건
595	약무정보	약무정보	약무실	약품 관리 및 재고운영	약품관리 및 재고운영	약품 발주/공급/재고운영	2	0	0	DNP	DNP_02	유효기간관리	창고내 전품목 유효기간 전수조사 6개월 이내 품목 list 작성 및 소진계획 수립 소진불가품목 반품 프로세스 ㆍ거래처에 반품가능여부 확인 ㆍ반품발주서 전송 ㆍ반납입고처리				180	1	월 1회	12	0.0493827	0.0185185			Y	Y	95	0.0175926	12	0.0481928	0.0180723	0	0	Y	67	0.1211	[60분x3명] * 약사 1+ 조무원 2인 수행 (총 작업량 대비 67% 조무원 수행)
596	약무정보	약무정보	약무실	약품 관리 및 재고운영	약품관리 및 재고운영	약품 발주/공급/재고운영	2	0	0	DNP	DNP_02	재고조사	약품창고 실물 재고조사 (경구, 외용/시럽, 주사제 전품목)				120	1	매일 1회	243	1	0.25			Y	Y	100	0.25	249	1	0.25	0	0	Y	67	0.1675	[40분x3명] * 약사 1+ 조무원 2인 수행 (총 작업량 대비 67% 조무원 수행)
597	약무정보	약무정보	약무실	약품 관리 및 재고운영	약품관리 및 재고운영	약품 발주/공급/재고운영	2	0	0	DNP	DNP_02	재고조사	재고조정 ㆍ전산_실물 재고차이품목 수불장 검토 ㆍ약제창고별 처방내역, 수불내역 확인 ㆍ수기 출입내역 입력				10	1	매일 1회	243	1	0.0208333						0	249	1	0.0208333	0	0			0
598	약무정보	약무정보	약무실	약품 관리 및 재고운영	약품관리 및 재고운영	약품 발주/공급/재고운영	2	0	0	DNP	DNP_01	저빈도 처방약품 관리	ㆍ대상약품 처방환자 조회 ㆍ대상환자 내원일자 및 처방량 조회 ㆍ발주/안전재고 메시지 등록 및 도매상 발주				2	1	저빈도 처방약품 발주건수	1861	7.65844	0.0319102						0	1224	4.91566	0.0204819	0	0			0	처방데이터 확인 (13년 3월, 1개월 기준) =102건
599	약무정보	약무정보	약무실	약품 관리 및 재고운영	약품관리 및 재고운영	약품 발주/공급/재고운영	2	0	0	DNP	DNP_01	정규약품 발주	ㆍ전일 재고량/ 당일 처방량 확인 ㆍ안전재고량과 잔여 재고량 비교 ㆍ최종 발주량 산정 및 도매상별 발주작업				1	3	정규약품 발주품목수	118648	488.263	1.01722						0	117498	471.88	0.983082	0	0			0
600	약무정보	약무정보	약무실	약품 관리 및 재고운영	약품관리 및 재고운영	약품 발주/공급/재고운영	2	0	0	DNP	DNP_01	지급결의	거래처별 일자별 품목별 입고내역 확인 및 처리				105	1	매일 1회	243	1	0.21875						0	249	1	0.21875	0	0			0	[15분x7(도매상 수)]
602	약무정보	약무정보	약무실	약품 관리 및 재고운영	약품관리 및 재고운영	약품 발주/공급/재고운영	2	0	0	DNP	DNP_01	특수 처방약품 불출	고가 효소제제 불출 ㆍ부서에 약품차용 ㆍ처방기록지 확인 및 오류검증				0.5	1	고가 효소제제 처방건수	1107	4.55556	0.00474537						0	996	4	0.00416667	0	0			0	출고데이터 확인 (13년 3월, 1개월 기준)=83건
603	약무정보	약무정보	약무실	약품 관리 및 재고운영	약품관리 및 재고운영	약품 발주/공급/재고운영	2	0	0	DNP	DNP_01	특수 처방약품 불출	심혈관조영실 불출 ㆍ약무실불출 품목 확인 ㆍ수액관리실 불출 품목 확인				20	1	주 1회	52	0.213992	0.00891632						0	52	0.208835	0.00870147	0	0			0
604	약무정보	약무정보	약무실	약품 관리 및 재고운영	약품관리 및 재고운영	약품 발주/공급/재고운영	2	0	0	DNP	DNP_01	환자별 배송약품처리	- 배송 배송약품 OCS 처방확인 및 배송입력량 검증 환자 배송주소 확인 도매상 발주 및 배송처에 내역 전송 ERP 등록내역 및 배송처별 월별 결산내역 확인 - 반납 진료과 환불량 확인 (배송처반납증과 비교) 반납입력 및 ERP 처리내역 확인				5	1	배송약품(투석액 등) 배송처리 건수	3006	12.3704	0.128858						0	3676	14.7631	0.153782	0	0			0	배송약품 OCS 데이터 확인 (13년 1~3월, 3개월 기준) =919건
605	약무정보	약무정보	약무실	업무보고 및 분석	업무실적 분석 및 부서/경영진 보고자료 작성	부서 행정	3	0	0	DNP	DNP_01	약품결산 보고	약품별 결산내역 보고서 작성/결재 (회계계정별/ 품목별/ 재고금액/잉여현황 등)				120	1	월 1회	12	0.0493827	0.0123457						0	12	0.0481928	0.0120482	0	0			0
606	약무정보	약무정보	약무실	업무보고 및 분석	업무실적 분석 및 부서/경영진 보고자료 작성	부서 행정	3	0	0	DNP	DNP_01	약품관리 및 재고운영실적 보고	약품관리 및 재고운영실적 보고서 작성/결재				60	1	월 1회	12	0.0493827	0.00617284						0	12	0.0481928	0.0060241	0	0			0
607	약무정보	약무정보	약무실	업무보고 및 분석	업무실적 분석 및 부서/경영진 보고자료 작성	부서 행정	3	0	0	AM	AM_05	업무실적 통계	업무실적 통계				10	1	매월 1회	12	0.0493827	0.00102881						0	12	0.0481928	0.00100402	0	0			0
608	약무정보	약무정보	약무실	업무보고 및 분석	업무실적 분석 및 부서/경영진 보고자료 작성	부서 행정	3	0	0	AM	AM_05	업무일지 작성	업무일지 작성				5	1	매일 1회	243	1	0.0104167						0	249	1	0.0104167	0	0			0
610	약무정보	약무정보	약무실	위원회	약사위원회	위원회	1	AGS	0	QUM	QUM_04	약사위원회 업무	위원회 공지 및 참석여부 회신				30	1	년 6회	6	0.0246914	0.00154321						0	6	0.0240964	0.00150602	0	0			0
611	약무정보	약무정보	약무실	위원회	약사위원회	위원회	1	AGS	0	QUM	QUM_04	약사위원회 업무	약사위원회 회의 참석 및 기록				120	1	년 6회	6	0.0246914	0.00617284						0	6	0.0240964	0.0060241	0	0			0
612	약무정보	약무정보	약무실	위원회	약사위원회	위원회	1	AGS	0	QUM	QUM_04	약사위원회 업무	약사위원회 회의록 작성				180	1	년 6회	6	0.0246914	0.00925926						0	6	0.0240964	0.00903614	0	0			0
613	약무정보	약무정보	약무실	위원회	약사위원회	위원회	1	AGS	0	AM	AM_01	약사위원회 업무	OCS 처방코드 생성 및 주요 DB 입력				10	1	신규도입품목 수	162	0.666667	0.0138889						0	133	0.534137	0.0111278	0	0			0
614	약무정보	약무정보	약무실	위원회	약사위원회	위원회	1	AGS	0	AM	AM_01	약사위원회 업무	ERP 신약코드 생성 및 거래처/단가 등록, OCS code 및 급여내역 매핑				10	1	신규도입품목 수	162	0.666667	0.0138889						0	133	0.534137	0.0111278	0	0			0
615	약무정보	약무정보	약무실	위원회	약사위원회	위원회	1	AGS	0	QUM	QUM_03	약사위원회 업무	회의결과 진료과 공지 (신청과별 협조전 작성 및 발송)				120	1	년 6회	6	0.0246914	0.00617284						0	6	0.0240964	0.0060241	0	0			0
616	약무정보	약무정보	약무실	위원회	약사위원회	위원회	1	AGS	0	AM	AM_01	약사위원회 업무	신규도입약품 원내공지 ㆍ신약코드 및 약품정보 내용 작성 및 공지 (협조전 발송 및 게시물 작성)				60	1	년 6회	6	0.0246914	0.00308642						0	6	0.0240964	0.00301205	0	0			0
617	약무정보	약무정보	약무실	위원회	약사위원회	위원회	1	AGS	0	AM	AM_01	약사위원회 업무	품목별 단가계약의뢰내역 작성 및 발송 및 신규도입약품 발주				60	1	년 6회	6	0.0246914	0.00308642						0	6	0.0240964	0.00301205	0	0			0
618	약무정보	약무정보	약무실	장비 및 시설관리	장비 및 시설관리	장비관리	2	0	0	AM	AM_10	문서관리	문서관리 ㆍ거래명세서 ㆍ생물학적제제 출고확인서 ㆍ향정신성의약품 출고증				10	1	매일 2회	486	2	0.0416667			Y	Y	100	0.0416667	498	2	0.0416667	0	0			0
619	약무정보	약무정보	약무실	장비 및 시설관리	장비 및 시설관리	장비관리	2	0	0	AM	AM_07	장비, 시설 점검 및 관리	장비, 시설 점검 및 관리 ㆍ냉장/냉동시설 ㆍ마약류 저장시설 ㆍ기타				10	1	매일 1회	243	1	0.0208333			Y	Y	100	0.0208333	249	1	0.0208333	0	0	y	1	0.0208	조무원 100% 지원
637	약무정보	약무정보	약물감시센터	약물사용모니터링 및 평가	약물사용모니터링 및 평가	consult 회신 및 약물사용모니터링	1	AGS	신임평가	QUM	QUM_02	Alert 외 보고되는 부작용 모니터링 (원내약사, 원외약국/의원, 의무기록팀)	정보 수집 및 모니터링				30	1	모니터링 건수	2215	9.11523	0.569702						0	748	3.00402	0.187751	0	0			0
638	약무정보	약무정보	약물감시센터	약물사용모니터링 및 평가	약물사용모니터링 및 평가	consult 회신 및 약물사용모니터링	1	AGS	신임평가	QUM	QUM_02	Alert 외 보고되는 부작용 모니터링 (원내약사, 원외약국/의원, 의무기록팀)	인과관계 평가				5	1	모니터링 건수	2215	9.11523	0.0949503						0	748	3.00402	0.0312918	0	0			0
639	약무정보	약무정보	약물감시센터	약물사용모니터링 및 평가	약물사용모니터링 및 평가	consult 회신 및 약물사용모니터링	1	AGS	신임평가	QUM	QUM_02	Alert 외 보고되는 부작용 모니터링 (원내약사, 원외약국/의원, 의무기록팀)	한국의약품안전관리원 보고				5	1	한국의약품안전관리원 보고 건수	2215	9.11523	0.0949503						0	748	3.00402	0.0312918	0	0			0
640	약무정보	약무정보	약물감시센터	약물사용모니터링 및 평가	약물사용모니터링 및 평가	consult 회신 및 약물사용모니터링	1	AGS	신임평가	CP	CP_03	EMR Alert 모니터링	약물Alert 접수 및 수정, alert 입력	Y			2	1	Alert 접수 총 건수 수정 및 삭제 건수	14951	61.5267	0.256361						0	10427	41.8755	0.174481	0	0			0
641	약무정보	약무정보	약물감시센터	약물사용모니터링 및 평가	약물사용모니터링 및 평가	consult 회신 및 약물사용모니터링	1	AGS	신임평가	CP	CP_03	EMR Alert 모니터링	정보 수집 및 모니터링	Y			30	1	모니터링 건수	2697	11.0988	0.693673						0	3583	14.3896	0.899347	0	0			0
642	약무정보	약무정보	약물감시센터	약물사용모니터링 및 평가	약물사용모니터링 및 평가	consult 회신 및 약물사용모니터링	1	AGS	신임평가	CP	CP_03	EMR Alert 모니터링	인과관계 평가	Y			5	1	모니터링 건수	2697	11.0988	0.115612						0	3583	14.3896	0.149891	0	0			0
643	약무정보	약무정보	약물감시센터	약물사용모니터링 및 평가	약물사용모니터링 및 평가	consult 회신 및 약물사용모니터링	1	AGS	신임평가	CP	CP_03	EMR Alert 모니터링	인과관계 확정	Y			2	1	모니터링 건수	2697	11.0988	0.0462449						0	3583	14.3896	0.0599565	0	0			0
644	약무정보	약무정보	약물감시센터	약물사용모니터링 및 평가	약물사용모니터링 및 평가	consult 회신 및 약물사용모니터링	1	AGS	신임평가	QUM	QUM_02	EMR Alert 모니터링	한국의약품안전관리원 보고				5	1	한국의약품안전관리원 보고 건수	10386	42.7407	0.445216						0	3583	14.3896	0.149891	0	0			0
645	약무정보	약무정보	약물감시센터	약물사용모니터링 및 평가	약물사용모니터링 및 평가	consult 회신 및 약물사용모니터링	1	AGS	신임평가	CP	CP_03	EMR Alert 모니터링 (조영제)	조영제 부작용 접수	Y			1	1	조영제 부작용 보고 총 건수	3297	13.5679	0.0282665						0	1873	7.52209	0.015671	0	0			0
646	약무정보	약무정보	약물감시센터	약물사용모니터링 및 평가	약물사용모니터링 및 평가	consult 회신 및 약물사용모니터링	1	AGS	신임평가	CP	CP_03	EMR Alert 모니터링 (조영제)	인과관계 평가	Y			5	1	한국의약품안전관리원 보고 건수	36	0.148148	0.00154321						0	1873	7.52209	0.0783551	0	0			0
647	약무정보	약무정보	약물감시센터	약물사용모니터링 및 평가	약물사용모니터링 및 평가	consult 회신 및 약물사용모니터링	1	AGS	신임평가	QUM	QUM_02	EMR Alert 모니터링 (조영제)	한국의약품안전관리원 보고				3	1	한국의약품안전관리원 보고 건수	3297	13.5679	0.0847994						0	1873	7.52209	0.0470131	0	0			0
649	약무정보	약무정보	약물감시센터	약물요법 관련 교육 및 연구수행	약물요법 관련 교육 및 연구수행	약품정보제공	1	0	신임평가	AM	AM_11	e-의약정보지(정기간행물) 출간	약물이상반응 case report 원고작성				30	1	월 1회	11	0.0452675	0.00282922						0	12	0.0481928	0.00301205	0	0			0
650	약무정보	약무정보	약물감시센터	약품정보제공	약품 및 약물요법 정보제공	약품정보제공	1	0	신임평가	AM	AM_01	의약정보 Q&A	정보 요청 사항에 대한 적절한 정보 제공 (의료진/환자, on-/off-line)				3	1	상담 건수	151	0.621399	0.00388374						0	38	0.15261	0.000953815	0	0			0
651	약무정보	약무정보	약물감시센터	업무보고 및 분석	업무실적 분석 및 부서/경영진 보고자료 작성	부서 행정	3	0	0	AM	AM_05	업무보고 및 일지작성	업무일지 작성 및 업무 실적 통계				10	1	매월 1회	12	0.0493827	0.00102881						0	12	0.0481928	0.00100402	0	0			0
652	약무정보	약무정보	약물감시센터	업무보고 및 분석	업무실적 분석 및 부서/경영진 보고자료 작성	부서 행정	3	0	0	AM	AM_05	업무일지 작성	업무일지 작성				5	1	매일 1회	243	1	0.0104167						0	249	1	0.0104167	0	0			0
653	약무정보	약무정보	약물감시센터	업무보고 및 분석	업무실적 분석 및 부서/경영진 보고자료 작성	부서 행정	3	0	0	AM	AM_05	업무보고 (경영진/위원회 보고)	월간 약물이상반응 통계 및 분석/ 보고자료 작성				30	1	월 1회	12	0.0493827	0.00308642						0	12	0.0481928	0.00301205	0	0			0
654	약무정보	약무정보	약물감시센터	업무보고 및 분석	업무실적 분석 및 부서/경영진 보고자료 작성	부서 행정	3	0	0	AM	AM_05	업무보고 (경영진/위원회 보고)	약물이상반응 모니터링 결과보고 (핵심질지표 관리)				30	1	분기별 1회	4	0.0164609	0.00102881						0	1	0.00401606	0.000251004	0	0			0
655	약무정보	약무정보	약물감시센터	외래약국 처방 조제 및 감사	외래약국 처방 조제 및 감사	조제	1	0	0	CP	CP_02	외래약국 처방 조제 및 감사	경구/외용/주사조제 및 투약구업무지원 (점심시간 교대근무)	Y			60	1	매일 1회	1	0.00411523	0.000514403						0	249	1	0.125	0	0			0
656	약무정보	약무정보	약품정보실	부서 홈페이지 관리	부서 홈페이지 관리	부서 행정	3	0	0	AM	AM_11	약제팀 홈페이지 관리	홈페이지 관리 (등록된 컨텐츠 update)				10	1	홈페이지 업데이트 건수	84	0.345679	0.00720165						0	156	0.626506	0.0130522	0	0			0
657	약무정보	약무정보	약품정보실	부서내 행사 주관	부서내 행사 주관	부서 행정	3	0	0	AM	AM_09	부서 내외 워크샵/기타 행사 주관	ㆍ행사전 사전준비 ㆍ참석자별 출결관리(ERP 교육 입력)				60	2	시행건수	5	0.0205761	0.00257202						0	2	0.00803213	0.00100402	0	0			0	[30분x2명]
658	약무정보	약무정보	약품정보실	부서내 행사 주관	부서내 행사 주관	부서 행정	3	0	0	AM	AM_09	부서 월례회의 주관	월례 회의 준비 및 자료 정리				30	1	월 1회	12	0.0493827	0.00308642						0	12	0.0481928	0.00301205	0	0			0
659	약무정보	약무정보	약품정보실	부서내 행사 주관	부서내 행사 주관	부서 행정	3	0	0	TT	TT_03	부서 집합교육 (재직약사 대상) 주관	ㆍ교육전 사전준비 ㆍ참석자별 출결관리(ERP 교육 입력)				30	1	시행건수	23	0.0946502	0.00591564						0	12	0.0481928	0.00301205	0	0			0
660	약무정보	약무정보	약품정보실	약물사용모니터링 및 평가	약물사용모니터링 및 평가	consult 회신 및 약물사용모니터링	1	AGS	신임평가	QUM	QUM_04	약사위원회 업무지원	신규약품 선정을 위한 신약 비교자료 작성 ㆍ비교대상 선정 ㆍ신약 자료집 및 식약청/국내외 자료 검색 ㆍ비교자료 작성				90	1	약사위원회 상정안건 중 신약 건수	159	0.654321	0.122685						0	45	0.180723	0.0338855	0	0			0
663	약무정보	약무정보	약품정보실	약물요법 능동적 정보 제공	약물요법 능동적 정보 제공	약품정보제공	1	0	신임평가	TT	TT_04	약품관련 교육 컨텐츠 제작	교육컨텐츠(동영상, e-learning자료, 도서 등) 업데이트 ㆍ대본 수정 ㆍ제작회의 (유관부서) ㆍ편집/교정 (3차)				570	1	업데이트 건수	1	0.00411523	0.00488683						0	1	0.00401606	0.00476908	0	0			0	ㆍ대본 수정 [30분x15쪽] ㆍ제작회의 (유관부서) [30분x1회] ㆍ편집/교정 (3차) [30분x3차] AMC 기본과정 (마약류 관리)
664	약무정보	약무정보	약품정보실	약물요법 능동적 정보 제공	약물요법 능동적 정보 제공	약품정보제공	1	0	신임평가	AM	AM_11	약품관련 도서 출간	원내 전자 의약품집, 약물 비교표 제작 ㆍ출간기획 회의 ㆍ수재약품 선정 (신규/삭제약품 정리) ㆍ서론 편집 ㆍ본문 (약품별 정보 update) ㆍ부록 및 약효별 비교표 작성 ㆍ목차 구성 ㆍ교정작업 (3차)				3030	5	년 1회	1	0.00411523	0.0259774						0	1	0.00401606	0.0253514	0	0			0	ㆍ출간기획 회의 [20분x5명] ㆍ수재약품 선정 (신규/삭제약품 정리) [30분x1명] ㆍ서론(규정, 지침) 편집 [60분x2명] ㆍ본문 (약품별 정보 update) [20분x45쪽x5명] ㆍ부록 및 약효별 비교표 작성 [30분X35쪽x5명] ㆍ목차 구성 [30분x1명] ㆍ교정작업 (3차) [20분x80쪽x5명]
667	약무정보	약무정보	약품정보실	약물요법 능동적 정보 제공	약물요법 능동적 정보 제공	약품정보제공	1	0	신임평가	AM	AM_01	최신 의약정보/안전성 속보 제공	최신 의약정보 (식약청 안전성 속보/ 주요 의약품 공지사항/ 허가사항 변경/ DUR 고시 등) 검색 ㆍ복지부, 식약청, 심평원 게시사항 확인 ㆍ병원협회. 병원약사회 등 기관공문 ㆍ의약계 뉴스/신문 ㆍ정기구독 외국 저널				30	1	매일 1회	243	1	0.0625						0	249	1	0.0625	0	0			0
668	약무정보	약무정보	약품정보실	약물요법 능동적 정보 제공	약물요법 능동적 정보 제공	약품정보제공	1	0	신임평가	AM	AM_01	최신 의약정보/안전성 속보 제공	식약청 안전성서항, 안전성 속보 및 철회/회수약품 정보 공지				15	1	ASNNET 안전성 및 속보 게시 건수	7	0.0288066	0.000900206						0	12	0.0481928	0.00150602	0	0			0
669	약무정보	약무정보	약품정보실	약물요법 능동적 정보 제공	약물요법 능동적 정보 제공	약품정보제공	1	0	신임평가	AM	AM_01	최신 의약정보/안전성 속보 제공	허가사항 및 DUR 고시관련 원내 협조공문 발송				20	1	관련 협조공문 발송 건수	1	0.00411523	0.000171468						0	4	0.0160643	0.000669344	0	0			0
670	약무정보	약무정보	약품정보실	약물요법 능동적 정보 제공	약물요법 능동적 정보 제공	약품정보제공	1	0	신임평가	AM	AM_01	최신 의약정보/안전성 속보 제공	저널 리뷰 (Conference) ㆍ최신 뉴스관련 주제 선정 ㆍ상세 자료 수집 ㆍ발표 및 토의 ㆍ자료작성 및 공유				720	6	월 1회	12	0.0493827	0.0740741						0	12	0.0481928	0.0722892	0	0			0	[120분x6명]
671	약무정보	약무정보	약품정보실	약물요법 능동적 정보 제공	약물요법 능동적 정보 제공	약품정보제공	1	0	신임평가	AM	AM_01	AMIS 약품정보입력	신약 정보 제공 ㆍOCS 처방코드별 기초 master column 등록 ㆍOCS 처방연계 프로그램별 master DB 입력				10	1	신규도입 약품 건수	187	0.769547	0.0160322						0	133	0.534137	0.0111278	0	0			0
672	약무정보	약무정보	약품정보실	약물요법 능동적 정보 제공	약물요법 능동적 정보 제공	약품정보제공	1	0	신임평가	AM	AM_01	AMIS 약품정보입력	신약 정보 제공 (text-based information 입력) ㆍ신약 자료집 및 식약청/국내외 자료 검색 ㆍ요약자료 입력				20	1	신규도입 약품 건수	187	0.769547	0.0320645						0	133	0.534137	0.0222557	0	0			0
673	약무정보	약무정보	약품정보실	약물요법 능동적 정보 제공	약물요법 능동적 정보 제공	약품정보제공	1	0	신임평가	AM	AM_01	AMIS 약품정보입력	신약정보 등록내용 검증				10	1	신규도입 약품 건수	187	0.769547	0.0160322						0	230	0.923695	0.0192436	0	0			0
674	약무정보	약무정보	약품정보실	약물요법 능동적 정보 제공	약물요법 능동적 정보 제공	약품정보제공	1	0	신임평가	AM	AM_01	AMIS 약품정보입력	약품사진 DB 구축 ㆍ약품리스트 정리 ㆍ촬영 약품 준비 (size) ㆍ약품별 사진촬영				20	2	약품사진 등록 및 update (약품) 건수	185	0.761317	0.0317215						0	330	1.3253	0.0552209	0	0			0	[10분x2명]
675	약무정보	약무정보	약품정보실	약물요법 능동적 정보 제공	약물요법 능동적 정보 제공	약품정보제공	1	0	신임평가	AM	AM_01	AMIS 약품정보입력	약품별 사진 및 식별 DB 등록				3	1	약품사진 등록 및 update (약품) 건수	185	0.761317	0.00475823						0	340	1.36546	0.00853414	0	0			0
676	약무정보	약무정보	약품정보실	약물요법 능동적 정보 제공	약물요법 능동적 정보 제공	약품정보제공	1	0	신임평가	AM	AM_01	AMIS 약품정보입력	복약설명문 DB 구축 ㆍ환자용 복약정보 검색 ㆍ복약정보(주의사항, 부작용, 용법 등) 입력 ㆍ영문복약지도 작성				5	1	복약설명문 정보 입력 및 수정 (약품) 건수	94	0.386831	0.00402949						0	9039	36.3012	0.378138	0	0			0
677	약무정보	약무정보	약품정보실	약물요법 능동적 정보 제공	약물요법 능동적 정보 제공	약품정보제공	1	0	신임평가	AM	AM_01	AMIS 약품정보입력	OCS 등록정보 업데이트 ㆍ성분별 정보 등				10	1	약품정보 update (약품) 건수	687	2.82716	0.0588992						0	492	1.9759	0.0411647	0	0			0
678	약무정보	약무정보	약품정보실	약물요법 능동적 정보 제공	약물요법 능동적 정보 제공	약품정보제공	1	0	신임평가	AM	AM_11	e-의약정보지(정기간행물) 출간	의약정보지 제작 ㆍ편집기획 회의 ㆍ등재 약품/저널/소식 선정 ㆍ각 항목별 본문 작성 ㆍ교정작업 (2차)				470	4	월 1회	11	0.0452675	0.0443244						0	12	0.0481928	0.0471888	0	0			0	ㆍ편집기획 회의 [15분x4명] ㆍ등재 약품/저널/소식 선정 및 각 항목별 본문 작성 [30분x3쪽x4명] ㆍ교정작업 (2차) [5분x10쪽x1명]
679	약무정보	약무정보	약품정보실	약물요법 능동적 정보 제공	약물요법 능동적 정보 제공	약품정보제공	1	0	신임평가	AM	AM_11	e-의약정보지(정기간행물) 출간	의약정보지 홈페이지 등록 및 on-line 발송				30	1	월 1회	11	0.0452675	0.00282922						0	12	0.0481928	0.00301205	0	0			0
680	약무정보	약무정보	약품정보실	약물요법 능동적 정보 제공	약물요법 능동적 정보 제공	약품정보제공	1	0	신임평가	AM	AM_11	e-의약정보지(정기간행물) 출간	의약정보지 ASANNET 게시판 등재 및 통신교육(부서직무교육) 문제제출				60	1	월 1회	11	0.0452675	0.00565844						0	12	0.0481928	0.0060241	0	0			0
682	약무정보	약무정보	약품정보실	약물요법 정보 수집 및 처방프로그램 Database 관리	약물요법 정보 수집 및 처방프로그램 Database 관리	약품정보제공	1	0	신임평가	AM	AM_01	처방 연계프로그램(CDSS) 개발 및 DB 구축	프로그램 적용 후 모니터링 ㆍ오류사항 점검 및 수정요청 ㆍ적용 후 효과관련 보고서 작성				180		프로그램 개발실적 (완료 건수)	1	0.00411523	0.00154321						0	3	0.0120482	0.00451807	0	0			0	17.08.24 심평원DUR 확대적용
683	약무정보	약무정보	약품정보실	약물요법 정보 수집 및 처방프로그램 Database 관리	약물요법 정보 수집 및 처방프로그램 Database 관리	약품정보제공	1	0	신임평가	AM	AM_01	처방 연계프로그램(CDSS) 개발 및 DB 구축	프로그램 DB update ㆍ처방연계 프로그램 DB update (데이터 입력) ㆍDUR 고시 관련 DB update (데이터 입력)				120		프로그램 DB update 건수	4	0.0164609	0.00411523						0	6	0.0240964	0.0060241	0	0			0	17.11.06 심평원DUR 병용/연령/임부 금기 적용 18.06.24 고위험의약품목록변경 전산수정
684	약무정보	약무정보	약품정보실	약품정보제공	약품 및 약물요법 정보제공	약품정보제공	1	0	신임평가	AM	AM_01	의약정보 Q&A	전화 및 on-line (mobile 포함) 문의에 대한 정보 제공				3	3	전화 및 on-line 문의 처리 건수	4196	17.2675	0.107922						0	4127	16.5743	0.103589	0	0			0
685	약무정보	약무정보	약품정보실	약품정보제공	약품 및 약물요법 정보제공	약품정보제공	1	0	신임평가	AM	AM_01	의약정보 Q&A	정보 요청 사항에 대한 관련 문서 제공				30	3	문서제공 건수	175	0.720165	0.0450103						0	174	0.698795	0.0436747	0	0			0
687	약무정보	약무정보	약품정보실	업무보고 및 분석	업무실적 분석 및 부서/경영진 보고자료 작성	부서 행정	3	0	0	AM	AM_05	업무실적 통계	업무실적 통계				10	1	매월 1회	12	0.0493827	0.00102881						0	12	0.0481928	0.00100402	0	0			0
688	약무정보	약무정보	약품정보실	업무보고 및 분석	업무실적 분석 및 부서/경영진 보고자료 작성	부서 행정	3	0	0	AM	AM_05	업무일지 작성	업무일지 작성				5	1	매일 1회	243	1	0.0104167						0	249	1	0.0104167	0	0			0
689	약무정보	약무정보	약품정보실	외래약국 처방 조제 및 감사	외래약국 처방 조제 및 감사	조제	1	0	0	DP	DP_01	외래약국 처방 조제 및 감사	경구/외용/주사조제 및 투약구업무지원 (점심시간 교대근무)	Y			60		매일 1회	243	1	0.125						0	249	1	0.125	0	0			0	[60분x2명]
690	약무정보	약무정보	약품정보실	자가약 식별정보 제공	환자 지참약 식별정보 제공	약품정보제공	1	0	신임평가	CP	CP_03	자가약품 식별 및 consult 회신	환자 자가약 식별 및 EMR 회신서 입력	Y			10	2	약품 식별처리 건수	22686	93.358	1.94496						0	20894	83.9116	1.74816	0	0			0	[5분x2명] 조무원- 자가약 회수 전담 (1시간/일, 해당시간 불포함)
691	약무정보	약무정보	약품정보실	자가약 식별정보 제공	환자 지참약 식별정보 제공	약품정보제공	1	0	신임평가	CP	CP_03	자가약품 식별 및 consult 회신	자가전용코드 등록 및 정보 관리 ㆍOCS 처방코드 생성 ㆍOCS 처방코드별 기초 master column 등록 ㆍ해당약품 식약청/국내외 자료 검색 ㆍ요약자료 입력 (text-based information 입력)	Y			15	1	자가전용코드 등록 건수	37	0.152263	0.00475823						0	39	0.156627	0.00489458	0	0			0
692	약무정보	약무정보	약품정보실	자가약 식별정보 제공	환자 지참약 식별정보 제공	약품정보제공	1	0	신임평가	CP	CP_03	자가약품 식별 및 consult 회신	약품식별 프로그램 DB 관리 ㆍ외부기관 DB 업로드 및 원내코드 매칭	Y			10	1	월 1회	12	0.0493827	0.00102881						0	12	0.0481928	0.00100402	0	0			0
693	약무정보	약무정보	약품정보실	장비 및 시설관리	장비 및 시설관리	장비관리	2	0	0	AM	AM_08	팀 예산/도서/문서/물품/장비 관리	ㆍ예산 품위결재 작성 (인쇄비, 도서구입비, 부서운영비, 교육훈련비) ㆍ부서문서 (회의록, 대외공문 등) 정리				30	1	년 6회	6	0.0246914	0.00154321						0	6	0.0240964	0.00150602	0	0			0	병원약사회 주관 교육비, 워크샵 지원비 등
694	약무정보	약무정보	약품정보실	장비 및 시설관리	장비 및 시설관리	장비관리	2	0	0	AM	AM_07	팀 예산/도서/문서/물품/장비 관리	ㆍ부서내 도서구입 및 목록화, 팀내 공지 ㆍ신약자료집 목록화, 서가 정리				30	1	년 6회	6	0.0246914	0.00154321						0	6	0.0240964	0.00150602	0	0			0	약사위원회 DC 자료집 정리
695	약무정보	약무정보	약품정보실	환자안전 햘상활동 (Medication safety)	환자안전 향상활동 (Medication safety)	팀의료활동	1	0	신임평가	QUM	QUM_01	환자안전사례 분석회의 자료 분석 및 개선활동 (약제부문)	환자안전사례 접수(PI팀 제공) 및 분석 ㆍmedication error 사례 분류 및 통계작성 ㆍ해당 사례 EMR review ㆍ선정된 사례 심층분석 (원인, 해결방안, 개선활동 방향)				30		환자안전사례 분석 건수	351	1.44444	0.0902778						0	547	2.19679	0.137299	0	0			0	2012.06 업무 시작
696	약무정보	약무정보	약품정보실	환자안전 햘상활동 (Medication safety)	환자안전 향상활동 (Medication safety)	팀의료활동	1	0	신임평가	QUM	QUM_01	환자안전사례 분석회의 자료 분석 및 개선활동 (약제부문)	ㆍPateint Safety Report 및 의견서 작성 ㆍ관련 약품 전반에 대한 현황조사 및 파악/ 보고서 작성				120		Pateint Safety Report 및 의견서 작성 건수	63	0.259259	0.0648148						0	56	0.2249	0.0562249	0	0			0	2012.06 업무 시작
697	약무정보	약무정보	약품정보실	환자안전 햘상활동 (Medication safety)	환자안전 향상활동 (Medication safety)	팀의료활동	1	0	신임평가	QUM	QUM_01	환자안전사례 분석회의 자료 분석 및 개선활동 (약제부문)	PI실 peer review 회의참석 및 사례분석 내용 발표				60		월 4회	18	0.0740741	0.00925926						0	30	0.120482	0.0150602	0	0			0	2012.06 업무 시작
698	약무정보	약무정보	약품정보실	환자안전 햘상활동 (Medication safety)	환자안전 향상활동 (Medication safety)	팀의료활동	1	0	신임평가	QUM	QUM_01	환자안전사례 분석회의 자료 분석 및 개선활동 (약제부문)	Peer review 사후 조치 시행 ㆍ결정된 개선활동 수행 ㆍ조치후 feedback & monitoring				180		peer review 사후 개선활동 수행 실적(건수)	6	0.0246914	0.00925926						0	5	0.0200803	0.00753012	0	0			0	2012.06 업무 시작
699	약무정보	약무정보	임상지원실	고위험환자 처방감사 ㆍ중환자 ㆍ항암화확치료 환자 ㆍ소아 및 신생아 ㆍ장기/골수이식 환자	고위험환자 처방감사 ㆍ중환자 ㆍ항암화확치료 환자 ㆍ소아 및 신생아 ㆍ장기/골수이식 환자	처방감사	1	AGS	신임평가	CP	CP_02	고영양수액(TPN) 처방감사	Special TPN(환자별 맞춤고영양액) 처방 감사 ㆍ매일 조제전 감사 시행 ㆍ수액, 전해질 투여량 감사 ㆍ영양 지원 현황에 따라 공급량 조정	Y	Y		6	6	Special TPN 감사 건수	14991	61.6914	0.771142	4294					0	30453	122.301	1.52877	0	0			0		3->6 증가
700	약무정보	약무정보	임상지원실	고위험환자 처방감사 ㆍ중환자 ㆍ항암화확치료 환자 ㆍ소아 및 신생아 ㆍ장기/골수이식 환자	고위험환자 처방감사 ㆍ중환자 ㆍ항암화확치료 환자 ㆍ소아 및 신생아 ㆍ장기/골수이식 환자	처방감사	1	AGS	신임평가	CP	CP_02	고영양수액(TPN) 처방감사	TPN 관련 중재 활동 (유선/대면) ㆍ처방 누락 , 투여량 관련 직접적 중재 ㆍ처방 변경, 중단에 대한 기록 작성	Y	Y		8	6	TPN 처방 중재 건수	3259	13.4115	0.223525	-					0	11846	47.5743	0.792905	0	0			0		2->8
701	약무정보	약무정보	임상지원실	고위험환자 처방감사 ㆍ중환자 ㆍ항암화확치료 환자 ㆍ소아 및 신생아 ㆍ장기/골수이식 환자	고위험환자 처방감사 ㆍ중환자 ㆍ항암화확치료 환자 ㆍ소아 및 신생아 ㆍ장기/골수이식 환자	처방감사	1	AGS	신임평가	CP	CP_02	고영양수액(TPN) 처방감사	기타 TPN(vanilla TPN, 특수 투석액) 조제 관리 ㆍ기타 TPN 포뮬라 관리 ㆍ기타 TPN 처방 교육 ㆍ기타 TPN 처방 감사 및 조제 의뢰	Y			2	2	기타 TPN 관리 건수	127	0.522634	0.00217764	-					0	348	1.39759	0.00582329	0	0			0
702	약무정보	약무정보	임상지원실	고위험환자 처방감사 ㆍ중환자 ㆍ항암화확치료 환자 ㆍ소아 및 신생아 ㆍ장기/골수이식 환자	고위험환자 처방감사 ㆍ중환자 ㆍ항암화확치료 환자 ㆍ소아 및 신생아 ㆍ장기/골수이식 환자	처방감사	1	AGS	신임평가	CP	CP_02	처방 감사	항암제 처방감사 ㆍ환자 기본 정보 확인 : 상병명, 성별, 나이, 신체 계측 / ㆍ환자 병력 확인 : 투약력, 독성 이력 ㆍ항암제 처방 조회 /ㆍ임상 관찰, 진단 검사, 치료 반응 및 부작용 확인 /ㆍ처방 감사 : 프로토콜 선택 및 용량, 용법, 희석수액, 투여시간, 치료기간의 적절성 검토	Y	Y		2	5	항암제 처방감사 건수	64010	263.416	1.09757	13751					0	59958	240.795	1.00331	0	0			0
703	약무정보	약무정보	임상지원실	고위험환자 처방감사 ㆍ중환자 ㆍ항암화확치료 환자 ㆍ소아 및 신생아 ㆍ장기/골수이식 환자	고위험환자 처방감사 ㆍ중환자 ㆍ항암화확치료 환자 ㆍ소아 및 신생아 ㆍ장기/골수이식 환자	처방감사	1	AGS	신임평가	CP	CP_02	처방 감사	항생제 처방 감사 ㆍ환자 기본 정보 확인 : 상병명, 성별, 나이, 신체 계측 / ㆍ환자 병력 확인 : 투약력, 독성 이력 ㆍ항생제 처방 조회 /ㆍ임상 관찰, 진단 검사, 미생물 검사결과, 치료 반응 및 부작용 확인 /ㆍ처방 감사 : 항생제 선택 및 용량, 용법, 희석수액, 투여시간, 치료기간의 적절성 검토	Y			2	10	항생제 처방감사 건수	204381	841.074	3.50448	-					0	148482	596.313	2.48464	0	0			0
704	약무정보	약무정보	임상지원실	고위험환자 처방감사 ㆍ중환자 ㆍ항암화확치료 환자 ㆍ소아 및 신생아 ㆍ장기/골수이식 환자	고위험환자 처방감사 ㆍ중환자 ㆍ항암화확치료 환자 ㆍ소아 및 신생아 ㆍ장기/골수이식 환자	처방감사	1	AGS	신임평가	CP	CP_02	처방 감사	퇴원약 처방 감사 ㆍ환자 기본 정보 확인 : 상병명, 성별, 나이, 신체 계측 /ㆍ환자 병력 확인 : 투약력, 독성 이력 ㆍ퇴원약 처방 조회/ ㆍ입원시 경과기록 확인 /ㆍ처방 감사 : 용량, 단위, 횟수, 방법, 처방일수의 적절성 검토	Y			2	6	퇴원약 처방감사 건수	65954	271.416	1.1309	-					0	40208	161.478	0.672825	0	0			0
705	약무정보	약무정보	임상지원실	고위험환자 처방감사 ㆍ중환자 ㆍ항암화확치료 환자 ㆍ소아 및 신생아 ㆍ장기/골수이식 환자	고위험환자 처방감사 ㆍ중환자 ㆍ항암화확치료 환자 ㆍ소아 및 신생아 ㆍ장기/골수이식 환자	처방감사	1	AGS	신임평가	CP	CP_02	처방 감사	일반약(고위험약물 제외약물) 처방약물 ㆍ처방 감사 : 용량, 용법, 희석수액, 특수속도단위, 투여시간의 적절성 검토 /ㆍ약물 상호작용 및 한계량 검토	Y			0.5	10	처방감사 건수	587404	2417.3	2.51802	-					0	684103	2747.4	2.86188	0	0			0
706	약무정보	약무정보	임상지원실	고위험환자 처방감사 ㆍ중환자 ㆍ항암화확치료 환자 ㆍ소아 및 신생아 ㆍ장기/골수이식 환자	고위험환자 처방감사 ㆍ중환자 ㆍ항암화확치료 환자 ㆍ소아 및 신생아 ㆍ장기/골수이식 환자	처방감사	1	AGS	신임평가	CP	CP_02	처방 중재 활동	의료진 대상 직접적 처방 중재 활동 (유선/대면) ㆍ조제 관련 중재 활동 (중복처방, 제형 변경, 일수 변경 등) /ㆍ안전성 관련 중재 활동 (파우더 금지, 배합금기, 혼합 등) /ㆍ약물치료 관련 중재 활동 (용량, 적응증, 부작용, TDM, 상호작용, TPN 등) /ㆍ약품정보 관련 중재 활동 /ㆍ경제성 관련 중재 활동 /ㆍ처방 변경, 중단에 대한 기록 작성	Y			5	10	처방중재 건수	15518	63.8601	0.665209	209					0	10784	43.3092	0.451138	0	0			0		2->5
707	약무정보	약무정보	임상지원실	약물사용모니터링 및 평가	약물사용모니터링 및 평가	consult 회신 및 약물사용모니터링	1	AGS	신임평가	CP	CP_03	고위험환자 영양공급내역 현황작성	영양불량 고위험환자의 영양지원 현황 파악 ㆍ영양공급량 계산 ㆍ환자별 영양 공급량 재확인 및 전산 입력	Y			2	2	영양계산 입력 건수	18175	74.7942	0.311643	-					0	6587	26.4538	0.110224	0	0			0
708	약무정보	약무정보	임상지원실	약물사용모니터링 및 평가	약물사용모니터링 및 평가	consult 회신 및 약물사용모니터링	1	AGS	신임평가	CP	CP_03	약물이상반응 보고 (report 작성)	약물이상반응 보고 ㆍ약물 관련 부작용 발생 여부/인과관계 파악 ㆍ의료진에게 부작용정보 제공 ㆍ약물감시센터로 보고	Y			10	10	약물이상반응 보고 건수	94	0.386831	0.00805898	-					0	539	2.16466	0.0450971	0	0			0	일지
709	약무정보	약무정보	임상지원실	약물사용모니터링 및 평가	약물사용모니터링 및 평가	consult 회신 및 약물사용모니터링	1	AGS	신임평가	CP	CP_03	영양지원(NST) 자문	영양불량 고위험환자 대상 정맥영양지원 자문 (EMR colnsult 회신) ㆍ현재 공급량 파악 ㆍ영양불량 위험도 검색 ㆍ영양 요구량 산정 ㆍ공급량 및 투여방법 추천	Y			35	5	NST 회신서 작성 건수	3067	12.6214	0.92031	-					0	787	3.16064	0.230464	0	0			0		20-> 35
710	약무정보	약무정보	임상지원실	약물사용모니터링 및 평가	약물사용모니터링 및 평가	consult 회신 및 약물사용모니터링	1	AGS	신임평가	CP	CP_03	영양지원(NST) 자문	NST 의뢰 환자 대상으로 영양지원 현황 관리 ㆍ고위험환자 영양지원 추척 관찰 ㆍ영양지원 중재 활동 ㆍ1주일마다 기록 작성	Y			15	2	영양지원 관리 환자수	4461	18.358	0.573688	-					0	4511	18.1165	0.56614	0	0			0		3->15
711	약무정보	약무정보	임상지원실	약물사용모니터링 및 평가	약물사용모니터링 및 평가	consult 회신 및 약물사용모니터링	1	AGS	신임평가	CP	CP_02	처방 중재 활동	TDM 대상 약물 관련 중재 활동 (consult 외) ㆍTDM 시행 권유 ㆍ용량 변경 중재 ㆍTDM 사유 설명 ㆍ처방 변경, 중단에 대한 기록 작성	Y			2	6	TDM약물 중재 건수	1281	5.2716	0.021965	-					0	2677	10.751	0.0447959	0	0			0
712	약무정보	약무정보	임상지원실	약물사용모니터링 및 평가	약물사용모니터링 및 평가	consult 회신 및 약물사용모니터링	1	AGS	신임평가	CP	CP_03	TDM consult 자문	TDM 통한 약물 용량 설정 (EMR colnsult 회신) ㆍ 환자 상태 확인, 투약 모니터링 ㆍ 약동학 인자 산출 및 해석 ㆍ 환자별 맞춤 용량 설정 ㆍ 타과 의뢰 회신서 작성	Y			30	8	EMR TDM colnsult 회신건수	3557	14.6379	0.914866	-					0	4026	16.1687	1.01054	0	0			0
713	약무정보	약무정보	임상지원실	약물요법 관련 교육 및 연구수행	약물요법 관련 교육 및 연구수행	약품정보제공	1	0	신임평가	TT	TT_03	저널 및 약물 관련 발표/교육	저널 리뷰 (Conference) ㆍ최신 뉴스관련 주제 선정 ㆍ상세 자료 수집 ㆍ발표 및 토의 ㆍ자료작성 및 공유				60	8	2회/월	1920	7.90123	0.987654	-					0	12	0.0481928	0.0060241	0	0			0	[60분x8명]	(담당약사 11명 + 실무약사 5명) * 월 2회
714	약무정보	약무정보	임상지원실	약품정보제공	약품 및 약물요법 정보제공	약품정보제공	1	0	신임평가	AM	AM_01	의약정보 Q&A	정보 요청 사항에 대한 적절한 정보 제공 (의료진/환자, 문서제공)				20	9	약품정보 제공 건수	2218	9.12757	0.380316	-					0	1860	7.46988	0.311245	0	0			0
715	약무정보	약무정보	임상지원실	업무보고 및 분석	업무실적 분석 및 부서/경영진 보고자료 작성	부서 행정	3	0	0	AM	AM_05	업무보고 및 일지작성	업무일지 작성 및 업무 실적 통계				10	1	매월 1회	120	0.493827	0.0102881	-					0	12	0.0481928	0.00100402	0	0			0		12명
716	약무정보	약무정보	임상지원실	업무보고 및 분석	업무실적 분석 및 부서/경영진 보고자료 작성	부서 행정	3	0	0	AM	AM_05	업무일지 작성	업무일지 작성				5	1	매일 1회	2916	12	0.125	-					0	249	1	0.0104167	0	0			0		12명
717	약무정보	약무정보	임상지원실	출판물 발간	약품 및 약물요법 출판물 발간	약품정보제공	1	0	신임평가	AM	AM_11	원내 지침서 발간/원고 작성	항암책자 발간				3600	3	책자발간 실적	2	0.00823045	0.0617284	-					0	1	0.00401606	0.0301205	0	0			0	[1200분x3명]
718	약무정보	약무정보	임상지원실	출판물 발간	약품 및 약물요법 출판물 발간	약품정보제공	1	0	신임평가	AM	AM_11	원내 지침서 발간/원고 작성	중환자 영양지침서 집필				4800	4	책자발간 실적	0.5	0.00205761	0.0205761	-					0	1	0.00401606	0.0401606	0	0			0	[1200분x4명]
719	약무정보	약무정보	임상지원실	출판물 발간	약품 및 약물요법 출판물 발간	약품정보제공	1	0	신임평가	AM	AM_11	원내 지침서 발간/원고 작성	중환자 지침서 집필				2400	1	책자발간 실적	1	0.00411523	0.0205761	-					0	1	0.00401606	0.0200803	0	0			0	[1200분x2명]
720	약무정보	약무정보	임상지원실	팀 의료활동 및 약물요법 환자관리	팀 의료활동 및 약물요법 환자관리	팀의료활동	1	0	신임평가	CP	CP_05	진료과 회진 (NST Team)	NST 과별 회진 ㆍ주2회 회진 참여 ㆍ영양 관련 문제점 상의 ㆍ영양지원 추천 공유				60	5	회진 건수	589	2.42387	0.302984	-					0	104	0.417671	0.0522088	0	0			0		MICU, SICU, ICU, NST, 소아NST, NICU
721	약무정보	약무정보	임상지원실	팀 의료활동 및 약물요법 환자관리	팀 의료활동 및 약물요법 환자관리	팀의료활동	1	0	신임평가	CP	CP_05	소속 진료과 컨퍼런스 및 회의 참여	ㆍ최신 약물 치료 관련 저널 및 지침 공유				60	10	참여횟수	655	2.69547	0.336934	-					0	52	0.208835	0.0261044	0	0			0	[60분x10명]
722	약무정보	약무정보	임상지원실	팀 의료활동 및 약물요법 환자관리	팀 의료활동 및 약물요법 환자관리	팀의료활동	1	0	신임평가	CP	CP_01	약사회진노트/ EMR 기록지 작성 및 환자관리	ㆍ병력, 투약력, 부작용 등 약물 관련 문제점을 기록 ㆍ신환의 입원기록 및 경과 기록 확인 ㆍ문제 목록 확인 ㆍ새롭게 추가된 모든 약물 처방 감사 ㆍ알러지 및 약물 부작용 이력 확인	Y			5	9	관리 환자수	43160	177.613	1.85014	-					0	62728	251.92	2.62416	0	0			0
723	약무정보	약무정보	임상지원실	팀 의료활동 및 약물요법 환자관리	팀 의료활동 및 약물요법 환자관리	팀의료활동	1	0	신임평가	CP	CP_03	항암전산관리_약품별	항암 전산에 입력된 약물 변경 및 수정 ㆍ용량, 희석 수액, 투약 시간, 투여 스케쥴을 설정 / ㆍ보험 여부 확인 /ㆍ진료과 검토 후 전산 입력	Y			5	2	약품별 입력 건수	981	4.03704	0.0420525	-					0	1762	7.07631	0.0737115	0	0			0
724	약무정보	약무정보	임상지원실	팀 의료활동 및 약물요법 환자관리	팀 의료활동 및 약물요법 환자관리	팀의료활동	1	0	신임평가	CP	CP_03	항암전산관리_프로토콜 리뷰	항암 프로토콜의 적절성 검토 ㆍ프로토콜 관련 근거 자료 수집 /ㆍ용량, 희석 수액, 투약 시간, 투여 스케쥴을 설정 /ㆍ보험 여부 확인 /ㆍ전처치, 진토제 등 병행 요법 검토 / ㆍ진료과 검토 후 전산 입력	Y			30	1	프로토콜별 입력 건수	173	0.711934	0.0444959	-					0	62	0.248996	0.0155622	0	0			0
725	약무정보	약무정보	임상지원실	팀 의료활동 및 약물요법 환자관리	팀 의료활동 및 약물요법 환자관리	팀의료활동	1	0	신임평가	CP	CP_05	회진 참여	ㆍ팀의료 활동 ㆍ약물 관련 문제 목록 작성 ㆍ실제 투약 현황 파악 ㆍ처방 중재의 추적 관찰 ㆍ병동에서 약물 사용 현황 파악				60	8	매일 1시간씩 회진횟수	3096	12.7407	1.59259	-					0	249	1	0.125	0	0			0	[120분x6명]	1시간 회진기준 실제 회진횟수
727	약무정보	약무정보	임상지원실	팀 의료활동 및 약물요법 환자관리	팀 의료활동 및 약물요법 환자관리	팀의료활동	1	0	신임평가	CP	CP_03	희귀의약품 및 기타 약품 관리	ㆍ희귀의약품 관리 대상 약품 확인 (희귀의약품센터 정보확인) /ㆍ처방용량 및 투여방법 확인 /ㆍ희귀의약품 처방 관리 (약품도입, 처방발행 등에 대한 정보제공 등)	Y			15	2	관리 약품 건수	573	2.35802	0.0736883	-					0	187	0.751004	0.0234689	0	0			0
728	약무정보	약무정보	임상지원실	환자 복약상담	환자교육, 복약상담	복약상담	1	0	신임평가	CP	CP_04	환자복약지도 교육	ㆍ환자집단교육 (약물설명 및 복약지도) 시행	Y			60	3	집단교육 시행 건수	13	0.0534979	0.00668724	-					0	40	0.160643	0.0200803	0	0			0
729	약무정보	약무정보	임상지원실	환자 복약상담	환자교육, 복약상담	복약상담	1	0	신임평가	CP	CP_04	환자복약지도 교육	ㆍ환자 개인별 약물 설명 및 복약지도 시행 ㆍEMR에 복약상담 내역을 기록	Y			15	5	복약상담 기록건수	1123	4.6214	0.144419	-					0	2372	9.5261	0.297691	0	0			0
730	약무정보	약무정보	임상지원실	환자 복약상담	환자교육, 복약상담	복약상담	1	0	신임평가	CP	CP_04	환자복약지도 교육	복약상담 사후관리 ㆍ환자 퇴원후 전화/환자내원시 복약지도	Y			10	2	복약상담 사후관리 건수	80	0.329218	0.00685871	-					0	256	1.02811	0.021419	0	0			0
734	약무정보	약무정보	제제실	약품관리 및 재고운영	약품관리 및 재고운영	약품 발주/공급/재고운영	2	0	0	DNP	DNP_02	약품 입고 확인 및 입고증 관리	입고 약품 확인 및 유효기간 체크, 창고정리				1	1	입고건수	398	1.63786	0.00341221	0	0				0	12	0.0481928	0.000100402	0	0			0
735	약무정보	약무정보	제제실	약품관리 및 재고운영	약품관리 및 재고운영	약품 발주/공급/재고운영	2	0	0	DNP	DNP_02	원료의약품 수급	약품청구 ㆍ원료약품 재고확인 ㆍ사용량, 유효기간 대비 필요량 계산 ㆍ발주, 출고요청 입력				1	1	발주건수	398	1.63786	0.00341221	0	0				0	12	0.0481928	0.000100402	0	0			0
736	약무정보	약무정보	제제실	약품관리 및 재고운영	약품관리 및 재고운영	약품 발주/공급/재고운영	2	0	0	DNP	DNP_02	원료의약품 수급	수액청구 ㆍ재고확인 ㆍ사용량, 유효기간 대비 필요량 계산 ㆍ발주, 출고요청 입력				10	1	주 1회	52	0.213992	0.00445816	0	0		Y	100	0.00445816	52	0.208835	0.00435074	0	0			0
737	약무정보	약무정보	제제실	약품관리 및 재고운영	약품관리 및 재고운영	약품 발주/공급/재고운영	2	0	0	DNP	DNP_02	자재 소모품 발주	ㆍ자재 소모품 발주 ㆍ입고확인 ㆍ재고조사 및 재고량 입력				30	1	월 1회	12	0.0493827	0.00308642	0	0	Y		100	0.00308642	12	0.0481928	0.00301205	0	0	Y	100	0.003	조무원 발주지원 100%
738	약무정보	약무정보	제제실	약품관리 및 재고운영	약품관리 및 재고운영	약품 발주/공급/재고운영	2	0	0	DNP	DNP_02	재고 조사	원료약품 재고조사 및 보고자료 작성				30	1	월 1회	12	0.0493827	0.00308642	0	0				0	12	0.0481928	0.00301205	0	0			0
739	약무정보	약무정보	제제실	업무보고 및 분석	업무실적 분석 및 부서/경영진 보고자료 작성	부서 행정	3	0	0	AM	AM_05	업무보고 및 일지작성	업무일지 작성 및 업무 실적 통계				10	1	매월 1회	12	0.0493827	0.00102881	0	0				0	12	0.0481928	0.00100402	0	0			0
740	약무정보	약무정보	제제실	업무보고 및 분석	업무실적 분석 및 부서/경영진 보고자료 작성	부서 행정	3	0	0	AM	AM_05	업무일지 작성	업무일지 작성				5	1	매일 1회	243	1	0.0104167	0	0	Y		100	0.0104167	249	1	0.0104167	0	0			0
741	약무정보	약무정보	제제실	업무보고 및 분석	업무실적 분석 및 부서/경영진 보고자료 작성	부서 행정	3	0	0	AM	AM_08	감염관리 예산안 작성	ㆍ전년 실적 확인 ㆍ예산안 작성				30	1	년 1회	1	0.00411523	0.000257202	0	0				0	1	0.00401606	0.000251004	0	0			0
742	약무정보	약무정보	제제실	원내제제약출고	의료기관조제실 제제 출고	조제	1	0	0	DNP	DNP_03	제제약 창고이동요청 출고	약국별 청구량 조회 , 출고, 불출				1	1	외래, 동신관 입원약국 출고 건수	1605	6.60494	0.0137603	0	0	Y		75	0.0103202	2080	8.35341	0.0174029	0	0	Y	66	0.0115	조무원 출고지원 66%
743	약무정보	약무정보	제제실	원내제제약출고	의료기관조제실 제제 출고	조제	1	0	0	DNP	DNP_03	제제약 출고요청 출고	긴급약품출고				2	1	긴급출고 건수	468	1.92593	0.00802469	0	0	Y		75	0.00601852	260	1.04418	0.00435074	0	0	Y	50	0.0022	조무원 출고지원 50%
744	약무정보	약무정보	제제실	원내제제약출고	의료기관조제실 제제 출고	조제	1	0	0	DNP	DNP_03	제제약 출고요청 출고(병동)	ㆍ출고요청 장소별 집계 , 출력 및 리스트 정리 ㆍ약품 불출및 검수(일괄 불출후 배송)				1	1	병동 집계 건수	7544	31.0453	0.0646776	0	0	Y		50	0.0323388	7072	28.4016	0.05917	0	0	Y	50	0.0296	조무원 출고지원 50%
745	약무정보	약무정보	제제실	원내제제약출고	의료기관조제실 제제 출고	조제	1	0	0	DNP	DNP_03	제제약 출고요청 출고(수술장)	ㆍ출고요청 장소별 집계 ,출력 및 리스트 정리 ㆍ출고내역 약품별 집계 출력 ㆍ약품 불출및 검수				1	2	수술장 출고건수	1470	6.04938	0.0126029	0	0	Y		50	0.00630144	1404	5.63855	0.011747	0	0	Y	50	0.0059	조무원 출고지원 50%
746	약무정보	약무정보	제제실	원내제제약출고	의료기관조제실 제제 출고	조제	1	0	0	DNP	DNP_03	제제약 출고요청 출고(외래부서)	ㆍ출고요청 장소별 집계 및 출력 ㆍ약품 불출및 검수(부서 수령시 개별 불출 및 검수)				1	1	외래부서 출고건수	698	2.87243	0.00598422	0	0	Y		50	0.00299211	3224	12.9478	0.0269746	0	0	Y	50	0.0135	조무원 출고지원 50%
747	약무정보	약무정보	제제실	유해화학물질 관련 업무	우해화학물질(MSDS) 관리	조제	1	0	0	AM	AM_04	MSDS(유해화학물질) 관리	MSDS 자료 검토 및 관리				10	1	유해화학물질자료 검토 건수	6	0.0246914	0.000514403	0	0				0	30	0.120482	0.00251004	0	0			0
748	약무정보	약무정보	제제실	유해화학물질 관련 업무	우해화학물질(MSDS) 관리	조제	1	0	0	AM	AM_04	MSDS(유해화학물질) 관리	MSDS 관련 매뉴얼 작성 및 업데이트				10	1	유해화학물질자료 작성 및 업데이트 건수	6	0.0246914	0.000514403	0	0				0	30	0.120482	0.00251004	0	0			0
749	약무정보	약무정보	제제실	유해화학물질 관련 업무	우해화학물질(MSDS) 관리	조제	1	0	0	AM	AM_04	MSDS(유해화학물질) 관리	환경측정				120	1	환경측정주기와 건강진단(2회/년)	2	0.00823045	0.00205761	0	0				0	2	0.00803213	0.00200803	0	0			0
750	약무정보	약무정보	제제실	유해화학물질 관련 업무	우해화학물질(MSDS) 관리	조제	1	0	0	AM	AM_04	MSDS(유해화학물질) 관리	ㆍ유해물질 보고서 ㆍ안전 점검 체크 리스트 ㆍ교육서명지				30	1	보고 건수	1	0.00411523	0.000257202	0	0				0	2	0.00803213	0.000502008	0	0			0
751	약무정보	약무정보	제제실	유해화학물질 관련 업무	우해화학물질(MSDS) 관리	조제	1	0	0	AM	AM_04	MSDS(유해화학물질) 관리	유해화학물질 관련 부서원 교육				20	1	교육 건수	1	0.00411523	0.000171468	0	0				0	1	0.00401606	0.000167336	0	0			0
753	약무정보	약무정보	제제실	의료기관조제실제제 조제	의료기관조제실 제제 조제	조제	1	0	0	DNP	DNP_03	정량보충 조제업무 (재고 보유 품목)	외용제 조제				1	1	조제건수	24563	101.082	0.210588	0	0				0	22442	90.1285	0.187768	0	0	Y	30	0.0563	조무원 조제지원 30%
754	약무정보	약무정보	제제실	의료기관조제실제제 조제	의료기관조제실 제제 조제	조제	1	0	0	DNP	DNP_03	정량보충 조제업무 (재고 보유 품목)	소독제 조제				1	1	조제건수	9800	40.3292	0.0840192	0	0	Y		100	0.0840192	31039	124.655	0.259697	0	0	Y	100	0.2597	조무원 조제지원 100%
755	약무정보	약무정보	제제실	의료기관조제실제제 조제	의료기관조제실 제제 조제	조제	1	0	0	DNP	DNP_03	정량보충 조제업무 (재고 보유 품목)	연고제 조제				2	2	조제 건수	14275	58.7449	0.24477	0	0	Y		100	0.24477	14616	58.6988	0.244578	0	0	Y	50	0.1223	조무원 조제지원 50%
756	약무정보	약무정보	제제실	의료기관조제실제제 조제	의료기관조제실 제제 조제	조제	1	0	0	DNP	DNP_04	정량보충 조제업무 (재고 보유 품목)	주사제 조제 (clean bench 멸균조제) 준비 ㆍclean bench setting ㆍ조제 도구 및 혼합조제 약품 alcohol 조제전 멸균 setting				40	2	품목별 주 2회 (XHEPA, KCl inj)	52	0.213992	0.0178326	0	0		Y	100	0.0178326	192	0.771084	0.064257	0	0	Y	50	0.0321	[20분x2명]x [8회x2품목x12개월] 조무원 조제지원 50%
757	약무정보	약무정보	제제실	의료기관조제실제제 조제	의료기관조제실 제제 조제	조제	1	0	0	DNP	DNP_04	정량보충 조제업무 (재고 보유 품목)	주사제 조제 (clean bench 멸균조제) ㆍ주사제 mix 및 무균 라벨링				1	2	주사제 조제 건수	13207	54.3498	0.113229	0	0				0	19501	78.3173	0.163161	0	0	Y	50	0.0816	조무원 조제지원 50%
758	약무정보	약무정보	제제실	의료기관조제실제제 조제	의료기관조제실 제제 조제	조제	1	0	0	DNP	DNP_04	정량보충 조제업무 (재고 보유 품목)	주사제 생산 (Clean room 멸균 생산) 준비 ㆍclean room setting ㆍ조제 도구 및 약품 alcohol 세척후 setting				120	2	품목별 격월 1회 (XSAT, XMBLU)	9	0.037037	0.00925926	0	0	Y		100	0.00925926	6	0.0240964	0.0060241	0	0	Y	50	0.003	[60분x2명] 조무원 조제지원 50%
759	약무정보	약무정보	제제실	의료기관조제실제제 조제	의료기관조제실 제제 조제	조제	1	0	0	DNP	DNP_04	정량보충 조제업무 (재고 보유 품목)	주사제 생산 (Clean room 멸균 생산) ㆍ약품 생산 ㆍ고온멸균(autoclave) 및 검사의뢰				2	3	주사제 생산건수	17800	73.251	0.305213	0	0	Y		66	0.20144	19206	77.1325	0.321386	0	0	Y	66	0.2121	조무원 조제지원 66%
760	약무정보	약무정보	제제실	의료기관조제실제제 조제	의료기관조제실 제제 조제	조제	1	0	0	DNP	DNP_03	조제 수량 확인	출고요청 출고 확인 창고이동요청 출고 확인 특수제제 의뢰 확인				20	1	매일 3회	243	1	0.0416667	0	0				0	244	0.97992	0.04083	0	0			0
761	약무정보	약무정보	제제실	의료기관조제실제제 조제	의료기관조제실 제제 조제	조제	1	0	0	DNP	DNP_03	조제전 준비	조제대 setting heater warming balance calibration 조제도구 확인 및 보충				20	1	매일 4회	243	1	0.0416667	0	0				0	244	0.97992	0.04083	0	0			0
762	약무정보	약무정보	제제실	의료기관조제실제제 조제	의료기관조제실 제제 조제	조제	1	0	0	DNP	DNP_03	출고요청약품 조제업무 (재고 미보유 품목)	시럽제 조제				1	1	조제 건수	1320	5.4321	0.0113169	0	0				0	8002	32.1365	0.0669511	0	0			0
763	약무정보	약무정보	제제실	의료기관조제실제제 조제	의료기관조제실 제제 조제	조제	1	0	0	DNP	DNP_03	출고요청약품 조제업무 (재고 미보유 품목)	외용제 조제				1	1	조제 건수	1116	4.59259	0.0095679	0	0				0	2116	8.49799	0.0177041	0	0			0
765	약무정보	약무정보	제제실	의료기관조제실제제 조제	의료기관조제실 제제 조제	조제	1	0	0	DNP	DNP_04	출고요청약품 조제업무 (재고 미보유 품목)	점안제 조제 ㆍclean bench setting ㆍ조제 도구 및 혼합조제 약품 alcohol 조제전 멸균 setting ㆍ약품조제 후 autoclave				30	1	조제 건수	2199	9.04938	0.565586	0	0				0	6	0.0240964	0.00150602	0	0			0
766	약무정보	약무정보	제제실	의료기관조제실제제 조제	의료기관조제실 제제 조제	조제	1	0	0	DNP	DNP_04	특수제제 조제 및 불출 업무	ㆍ톡수제제의뢰서 접수 ㆍ원료재고확인 ㆍ조제계획수립 ㆍ조제업무				3	1	조제 건수	10767	44.3086	0.276929	0	0				0	8514	34.1928	0.213705	0	0			0
767	약무정보	약무정보	제제실	장비 및 시설관리	장비 및 시설관리	장비관리	2	0	0	AM	AM_07	장비 관리	장비 관련 점검 및 보고서 작성 ㆍ저울 계측 및 보고서 작성 ㆍ냉장고 온도 점검 기록 ㆍ장비관리 예정일정 관리				5	1	장비 점검 건수	259	1.06584	0.0111025	0	0	Y		75	0.0083269	249	1	0.0104167	0	0			0
768	약무정보	약무정보	제제실	장비 및 시설관리	장비 및 시설관리	장비관리	2	0	0	AM	AM_07	장비 관리	BI 기록지 관리				5	2	기록건수	477	1.96296	0.0204475	0	0	Y		90	0.0184028	104	0.417671	0.00435074	0	0			0
769	약무정보	약무정보	제제실	장비 및 시설관리	장비 및 시설관리	장비관리	2	0	0	AM	AM_07	장비 관리	CI tape 기록 및 관리				5	1	기록건수	477	1.96296	0.0204475	0	0	Y		90	0.0184028	244	0.97992	0.0102075	0	0			0
770	약무정보	약무정보	제제실	제제신고 및 관리	의료기관조제실 제제 신고 및 품질관리	법규 준수	1	0	0	AM	AM_03	원내제제 관련 도입이나 폐지에 관한 공지	ㆍ원내 게시를 위한 자료 작성 ㆍ해당부서 자료 발신 ㆍ게시판 공지				10	1	문서 작성 건수	10	0.0411523	0.000857339	0	0				0	10	0.0401606	0.00083668	0	0			0
771	약무정보	약무정보	제제실	제제신고 및 관리	의료기관조제실 제제 신고 및 품질관리	법규 준수	1	0	0	AM	AM_03	제제신고 및 적정수가 책정	ㆍ제제 변경 관련 서류 접수 ㆍ제제 도입 변경을 위한 자료 작성 (코드 생성 및 제법 확인) ㆍ식약청 접수 ㆍ식약청 회신후 보건소 접수 ㆍ적진통보 후 심평원 수가확인 ㆍ수가 mapping 후 코드 open				30	1	의료기관조제실 제제 신고 및 폐지 관련 서류작성 건수	41	0.168724	0.0105453	0	0				0	10	0.0401606	0.00251004	0	0			0
772	약무정보	약무정보	제제실	타 unit 지원업무	조제준비 (예제제 조제, 물품/장비준비)	조제	1	0	0	DNP	DNP_05	알콜캔 세척 및 멸균	ㆍ알콜캔 세척 ㆍ알콜캔 멸균				3	1	알콜캔세척건수 (13개/1일)	3159	13	0.08125	0	0				0	976	3.91968	0.024498	0	0	Y	66	0.0539	조무원 업무지원 66%
774	약무정보	약무정보	제제실	타 unit 지원업무	조제준비 (예제제 조제, 물품/장비준비)	조제	1	0	0	DNP	DNP_05	조제실 공병 지원	ㆍ공병 만들기 ㆍ공병 세척 ㆍ공병 멸균				2	1	공병갯수 (50개/1일)	12150	50	0.208333	0	0				0	488	1.95984	0.008166	0	0	Y	100	0.0817	조무원 업무지원 100%
775	약무정보	약무정보	제제실	품질관리	의료기관조제실 제제 신고 및 품질관리	법규 준수	1	0	0	DNP	DNP_03	3차 증류수 진검 의뢰	미생물 검사 검체 채취(일정량 사용후 채취) 전산 검사 의뢰 바코드 출력및 부착 진단검사의학과 제출				5	1	품질관리 의뢰 건수	12	0.0493827	0.000514403	0	0				0	12	0.0481928	0.000502008	0	0			0
776	약무정보	약무정보	제제실	품질관리	의료기관조제실 제제 신고 및 품질관리	법규 준수	1	0	0	DNP	DNP_04	원내제제 주사제품질관리_실험실	ㆍ이물 검사 ㆍ용량 검사 ㆍ함량 검사 ㆍpH 검사				5	1	품질관리 건수	162	0.666667	0.00694444	0	0				0	48	0.192771	0.00200803	0	0			0
777	약무정보	약무정보	제제실	품질관리	의료기관조제실 제제 신고 및 품질관리	법규 준수	1	0	0	DNP	DNP_04	원내제제 주사제품질관리_의뢰	엔도톡신 검사 ㆍ검체 채취 ㆍ유선상 검사 의뢰 ㆍ외부업체 제출 미생물 검사 ㆍ검체 채취 ㆍ전산 검사 의뢰 ㆍ바코드 출력및 부착 ㆍ진단검사의학과 제출				5	1	품질관리 의뢰 건수	60	0.246914	0.00257202	0	0				0	24	0.0963855	0.00100402	0	0			0
778	약무정보	약무정보	제제실	품질관리	의료기관조제실 제제 신고 및 품질관리	법규 준수	1	0	0	DNP	DNP_04	원내제제 주사제품질관리_의뢰결과 확인 및 관리	•품질검사 의뢰 내용 확인및 기록 •사용여부 판정				5	1	품질관리 건수	222	0.91358	0.00951646	0	0				0	72	0.289157	0.00301205	0	0			0
796	약제팀	전체	전체	약물요법 관련 교육 및 연구수행	약물요법 관련 교육 및 연구수행	약품정보제공	1	0	신임평가	QUM	QUM_07	약물요법 관련 연구 수행	학회등 연구 발표 ㆍ연구 자료 정리 ㆍ통계 분석 ㆍ연구 결과 해석 ㆍ초록 작성 ㆍ발표 자료 작성 및 수정 ㆍ통계 분석	Y			2400	3	발표 건수	15	0.0617284	0.308642						0	35	0.140562	0.702811	0	0			0
797	약제팀	전체	전체	약물요법 관련 교육 및 연구수행	약물요법 관련 교육 및 연구수행	약품정보제공	1	0	신임평가	QUM	QUM_07	약물요법 관련 연구 수행	연구 논문 출간 ㆍ연구 자료 분석 ㆍ출간 논문 현황 분석 ㆍ논문 작성 ㆍ검토 후 수정 ㆍ출간 의뢰 ㆍ출간 수정	Y			540	1	출간 건수	1	0.00411523	0.00462963						0	6	0.0240964	0.0271084	0	0			0
798	약제팀	전체	전체	위원회	전산위원회	위원회	1	AGS	0	AM	AM_01	약제팀 전산위원회	팀내 전산위원회 안건상정 및 회의참석				1200	1	월 2회	24	0.0987654	0.246914						0	24	0.0963855	0.240964	0	0			0	[60분x9명]
799	약제팀	전체	전체	질향상/업무개선 활동	질향상/업무개선 활동	질향상활동	3	0	0	QUM	QUM_01	부서별 PI 활동(주관)	PI 활동 (6개월) ㆍ활동계획서 작성 ㆍ유관부서(혹은 담당자) 회의 (월 2hr x 6개월) ㆍ자료수집 및 프로그램/프로세스개선 활동 ㆍ활동결과 정리 (통계처리) ㆍ활동보고서 작성 및 제출	Y			750		부서별 PI 활동(주관) 실적 (건수)	2	0.00823045	0.0128601						0	12	0.0481928	0.0753012	0	0			0	[1인 기준으로만 작성함] ㆍ활동계획서 작성 [60분] ㆍ유관부서(혹은 담당자) 회의 [월 120분 x 6개월] ㆍ자료수집 및 프로그램/프로세스개선 활동 [240분] ㆍ활동결과 정리 (통계처리) [60분] ㆍ활동보고서 작성 및 제출 [120분]
800	약제팀	전체	전체	질향상/업무개선 활동	질향상/업무개선 활동	질향상활동	3	0	0	QUM	QUM_01	부서별 PI 활동(참가)	PI 활동 (6개월) ㆍ유관부서(혹은 담당자) 회의 (월 2hr x 6개월) ㆍ자료수집 및 프로그램/프로세스개선 활동	Y			2		부서별 PI 활동(참가) 실적 (건수)	2	0.00823045	3.42936e-05						0	4	0.0160643	6.69344e-05	0	0			0	[1인 기준으로만 작성함] ㆍ유관부서(혹은 담당자) 회의 [월 120분 x 6개월] ㆍ자료수집 및 프로그램/프로세스개선 활동 [30분]
803	약제팀	전체	전체 um	um 공통업무	부서 운영회의	부서 행정	3	0	0	AM	AM_09	업무협의 (팀내 정기회의)	부서 업무 관련 회의 참석				480		약제팀 운영위원회 회의 (주 1회)	52	0.213992	0.213992						0	52	0.208835	0.208835	0	0			0	[120분x4명]
810	약제팀	전체	전체	위원회	교육위원회	위원회	1	AGS	0	TT	TT_03	약제팀 교육위원회	팀내 교육위원회 안건상정 및 회의참석				720	1	월 1회	6	0.0246914	0.037037						0	0	0	0						[60분x12명]
801	약제팀	조제1, 약무정보	전체 um	폐기마약류 관리	마약류 관리	법규 준수	1	0	0	AM	AM_03	폐기마약류 문서접수	폐기마약류 보고서 결재 (ASNNET & 보건소 발송용)						ASANNET 잔여마약류 폐기공문	304	1.25103	0						0	744	2.98795	0	0	0			0	[1분x2명]
																						177.849									140.301

## Sheet: Response guide
		This study, titled "Development of services standards and manpower calculation criteria for hospital clinical pharmacies in South Korea: a survey-based study," will be conducted with the support of the 23rd research grant from the Korea Hospital Pharmaceutical Education & Research Center in 2021. The purpose of this research is to propose work standards by investigating the current status of clin…
	• Target fields: Pediatric pharmacy, Organ transplantation pharmacy, Oncology pharmacy, Critical care pharmacy • Please respond only for the pharmaceutical fields that your medical institution operates among these four areas. You do not need to respond for fields that are not in operation. • Responsible individuals or managers who have a comprehensive understanding of the tasks for each clinical …
	1. The questionnaire consists of the following.
			Sheet		Explantation
			1) Basic Information Survey		1. Basic characteristics of the hospital 2-1. Operation information of clinical pharmacists according to the field 2-2. Work type information according to the field
			2) Task-specific Survey		• Surveying the performance status, perception of each task, and time required for each task in your medical institution based on specific tasks. - Performance Status - Perception of each task (Task difficulty, essential task, task property) - Time Required (Frequency of occurrence, time required per case, computerization status) • Tasks for each type of clinical pharmacy work are provided. The l…
	2. Please pay attention to the following points when responding to the questionnaire
		The survey questionnaire for this study is designed to gather information on clinical pharmacy services primarily provided to inpatients among inpatient/outpatient/emergency settings.
		If you are a clinical pharmacist predominantly involved in providing clinical pharmacy services to inpatients, we kindly request your participation in responding to this survey.
		1)		Please respond to the cells shaded in yellow with text or numbers.
				Cells shaded in blue will provide a combo box.
			→ Kindly respond to all shaded cells.
		2)		For cells shaded in green, leave them blank if you cannot answer due to reasons such as non-operation of the corresponding task.
		3)	Please respond to number of patient and task frequency based on the values from the year 2020.
	3. The following are definitions for the terms used in this questionnaire:
		1)	Clinical pharmacists in the hospital:
			Pharmacists with a certification of specialized pharmacist or pharmacists with quality and competence in a specific field who provide optimal medication therapy and collaborate with medical staff that are in close contact with patients.
		2)	Clinical pharmacy services in the hospital:
			- Direct or indirect medication management performed by clinical pharmacists to provide optimal medication therapy for patients in the hospital
		3)	Clinical pharmacists in multidiscplinary team
			- A dedicated pharmacist who, as a team member in a specific field, performs clinical pharmacy services as part of team-based healthcare. They focus on managing medication therapy for inpatients as their primary responsibility.

## Sheet: Operation Status
	※ Please respond based on 2020.
	1. Basic characteristics of the hospital
	Survey questions	Response	Explantation	Example response
	1) Name of the hosital
	2) Establishment classification		← Please select from the combo box.
	3) Number of beds
	3-1) Permitted bed count (The number of beds declared to the national government at the time of hospital establishment)
	3-2) Operational bed count (The actual number of beds in operation at the hospital)
	4) Average daily inpatient admissions		• Please respond based on the 2020 hospital yearbook. In the absence of data, calculate based on the number of patients for the entire year of 2020 using the following method. • Calculation Method: Sum of the daily inpatient admissions in 2020 (annual total) divided by 365 days.
	5) Daytime on weekday Full-Time Equivalent (FTE) pharmacists count		• Please respond by converting the weekday (Monday to Friday) working daytime pharmacist count into Full-Time Equivalence (FTE). <FTE Conversion Criteria> - Based on 8 hours per day - Part-time workers are considered for 8 hours per day or 160 hours per month Example: For a part-time pharmacist working 6 hours a day, the FTE pharmacist count would be 6/8 = 0.75
	2-1. Operation information of clinical pharmacists according to the field
	Survey questions	Response	Explantation	Example response
	1) Operational Type
	1-1) Clinical pharmacy field		← Please select from the combo box.	[Example] 1-1) & 1-2) •Pediatric pharmacy - Responsibilities include Neonatal Intensive Care Unit/Pediatric Intensive Care Unit/Pediatric Oncology Hematology, etc. •Organ transplantation pharmacy - Responsibilities include Renal Transplant Team/Liver Transplant Team, etc. •Oncology pharmacy - Responsibilities include Oncology Department/Hematology Department, etc. •Critical care pharmacy - Respon…
	1-2) Name of operational clinical pharmacy field		Please provide multiple responses with the actual names currently in operation at hospital. For example, if the hospital is operating four different departments with clinical pharmacists for oncology pharmacy, please list all four names
	2) Operating experience period		← Please select from the combo box.
	3) Number of patients per day by field		Please provide the total number of inpatients per day for the entire department (or medical team) assigned by each clinical pharmacy field.	Please respond with the number of patients corresponding to the operational scope of the clinical pharmacist, not the entire department (or medical team) operated by the healthcare institution. (Irrelevant to the scope of the pharmacist's task duties.) For example, if a hospital operates six intensive care units, but the clinical pharmacist is only in charge of four of them, provide the total num…
	4) Clinical pharamcist allocation types		← Please select from the combo box. • Full-time (8 hours) - When a dedicated clinical pharmacist works exclusively on clinical pharmacy services without other duties. • Part-time - When clinical pharmacy services are performed during specific hours, such as morning/afternoon or specific days. • Mixed type - When there is a fixed dedicated clinical pharmacist, and additional support is provided by…	[Example 1] Organ transplantation pharmacy - 2 clinical pharmacists, both working 8 hours a day and working 5 days a week ▶ Response: 4) Clinical Pharmacy Operational Type: Full-time, 5) Number of clinical pharmacists: 2, 6) Total time for clinical pharmacy operation: 8 * 2 = 16 hours, 7) FTE: 16/8 = 2 [Example 2] Pediatric pharmacy - 3 clinical pharmacists, all working 4 hours a day and working …
	5) Number of clinical pharmacists		Please provide the total number of pharmacists assigned to each clinical pharmacy field.
	6) Total time for clinical pharmacy operation		Please respond with the daily total working hours assigned to each clinical pharmacy field.
	7) FTE allocated to actual practice (FTE; Full Time Equivalence) [Auto-calculation]	0	←[Auto-calculation] The Full-Time Equivalent (FTE) value, calculated by converting the time allocated for clinical pharmacy tasks in each field to a ratio of 1 person per 8 hours, will be automatically computed.
	2-2. Work type information according to the field
	Survey questions	Response	Explantation	Example response
	1) Scope of Prescription Review Patients		← Please select from the combo box •All patient: When targeting all patients under the responsible medical department (or medical team) •Some of priority patient : When targeting only specific patients within the responsible medical department (or medical team) based on separate criteria.
	2) Method of Performing Prescription Review		← Please select from the combo box • All Medications: Review all medications prescribed to the patient in 1). • Specific Medications: Review specific medications prescribed to the patient in 1)
	3) Application of CDSS (Clinical Decision Support System) for prescription review		← Please select from the combo box
	3-1) If you answered 'yes' to question 3, describe the type of Clinical Decision Support System (CDSS)		• Example: Commercially available domestic databases (KIMS, FirstDIS, etc.), commercially available international databases (MediSpan, etc.), in-house proprietary databases, etc.
	4) Subject performing consultation tasks
	4-1) Consultation for Therapuetic Drug Monitoring (TDM)		← Please select from the combo box	[Example 1] When a clinical pharmacist in the organ transplantation team responds to a TDM(Therapeutic Drug Monitoring) consult for a liver transplant team patient, ▶ Response: Clinical pharmacist in the multidisciplinary team [Example 2] When a pharmacist, not affiliated with the team, responds to an NST(Nutrition Support Team) consult for a liver transplant team patient, ▶ Response: General cli…
	4-2) Consultation for nutrtion support		← Please select from the combo box
	5) Subject performing patient education
	5-1) Patient education for specific medication		← Please select from the combo box	[Example 1] If the clinical pharmacist in oncology pharmacy handles patient education for antitumor agents used in chemotherapy, anticoagulants, and inhalers for oncology patients, ▶ Answer: 5-1) Clinical pharmacist in multidisciplinary team, 5-2) Antitumor agents used in chemotherapy, anticoagulants, inhalers [Example 2] If clinical pharmacists handle patient education for antitumor agent used i…
	5-2) If you responded as "clinical pharmacist in the multidisciplinary team" in 5-1), specify the scope		• Specific medication -Antitumor agents used in chemotherapy, immunosuppressants for transplant patients, medications for chronic diseases (diabetes, asthma, renal disease, liver disease, Parkinson's disease, etc.), anticoagulants, inhalers, etc.
	5-3) Patient education for discharge		← Please select from the combo box

## Sheet: Task-specific
	1. Information of clinical pharmacy field
	Name of the hospital		0			<Note> Please write down any information you want to leave as a reference for researchers. For example, starting work from March 2020, calculated based on the period from April to December
	Clinical pharmacy field		0
	Period		Jan to Dec, 2020
	Number of patients per day		0
	Clinical pharmacist manpower allocated to actual practice (FTE)		0
	2. Perception of each task & the time required per case and frequency
	NOTE: The table below investigates the performance, respondent's perception, and time required for each task in hospitals based on respondents' involvement in clinical pharmacy services standards (draft).
	There is guidance for each item at the bottom of the table. Please read the instructions and respond to each item.
	- Performance status
	- Degree of perception (Difficulty, Degree of agreement about essential tasks and task properties)
	- Time required (Frequency, the time required per case, computerized system)
	※ Please respond based on 2020.
	Clinical pharmacy service standards (draft)										Perception of tasks								The time required per case and frequency
	Type of task	Task		Task description							① Performance status	② Difficulty	Essential	③ Degree of agreement	③-1. Reason for selecting disagree/strongly disagree (free text)	Property	④ Degree of agreement	④-1. Reason for selecting disagree/strongly disagree (free text)	Indicator	Unit	⑤ Frequency	Unit	⑥ The time required per case	⑥-1. Computerized system
	Medication therapy management	Prescription review		Review the appropriateness of prescriptions (e.g., medication selection, treatment duplication, dosage, administration route and method, contraindication and warnings, interaction, allergies, adverse reaction) by determining the characteristics of each patient, each disease, and each medication.								3	Y			Periodic			Number of patients	Day		Min
	Medication therapy management	Intervention		Plan the medication treatment based on evidence for medication-related problems for each patient, provide recommendation to staff, and record the documentation.									Y			Periodic
	Medication therapy management	Clinical record review and medication history management		Identify and monitor information (e.g., medication history, disease history) in order to continuously manage medication treatment for each patient in charge.									Y			Periodic
	Medication therapy management	Consultation for therapeutic drug monitoring		Assess the effectiveness/toxicity of each patient’s medication concentration using pharmacokinetic knowledge, consult the appropriate dosage, and record the documentation according to the form..									Y			Periodic			Number of consultations	Day		Min
	Medication therapy management	Consultation for nutrition support		In consideration of the nutritional status and disease of each patient, identify the problems related to nutrition supply, consult the nutritional requirement or plans, and record the documentation according to the form									Y			Periodic			Number of consultations	Day		Min
	Medication therapy management	Consultation for medication-related problems		Evaluate the medication-related problems comprehensively, summarize the evidence-based recommendations, and record the documentation according to the form.									Y			Periodic			Number of consultations	Day		Min
	Medication therapy management	Medication information provision		Provide medical staff with up-to-date and accurate medication-related information. Provide answers to medication-related questions from staff.									Y			Periodic			Provision count	Day		Min
	Medication education	Patient education for specific medication		In order to improve medication compliance and understanding of the patient’s own medication, provide education about specific medication or discharge medication for individuals or groups, and record the documentation according to the form.									Y			Periodic			Number of educations	Day		Min
		Patient education for discharge											Y			Periodic			Number of educations	Day		Min
		Patient education for groups											Y			Specified			Number of educations	Month		Min		N/A
	Medication education	Healthcare team education		Provide regular education to the healthcare team for prescribing medication, frequent medication errors, and guidelines for medication use.									N			Specified			Number of educations	Month		Min		N/A
	Medication education	Pharmacist training and education		Provide practical education on clinical pharmacy in the field of expertise to pharmacists who are in-hospital or out-hospital, and continuously enhance their expertise to maintain high-quality practice.									N			Specified			Number of educations	Month		Min		N/A
	Medication education	Student training and education		Provide opportunities for career exploration by providing practical training on clinical pharmacy to the college of pharmacy students.									N			Specified			Number of educations	Month		Min		N/A		④-2. Non-specified tasks (free text)
	Medication education	Extra education provision		Provide clinical pharmacy lectures and education in specialized fields at conferences or symposiums.									N			Non-sepcified			Number of educations	Year		Hour		N/A
	Medication use evaluation	Medication error surveillance		Report and evaluate errors related to medication prescription and administration. Prepare and apply the method of preventing a recurrence through a systematic review and cause analysis.									Y			Periodic			Number of reports	Month		Min
	Medication use evaluation	Medication adverse event surveillance		Report the suspected medication adverse events, identify a causal relationship, and evaluate the possibility of adverse events through literature research.									Y			Periodic			Number of reports	Month		Min
	Medication use evaluation	Research practice		Participate in research based on medication use evaluation and pharmacist interventions.									N			Non-sepcified			Number of activities	Year		Hour		N/A
	Medication use evaluation	Quality improvement		Implement improvement activities of process or practice based on medication use evaluation and pharmacist interventions.									N			Non-sepcified			Number of activities	Year		Hour		N/A
	Multidisciplinary team activities	Participation in a round meeting		Establish and apply a practical medication treatment plan by communicating with patients and staff and observing the actual clinical environment. Increase understanding of the clinical practice site and establish a rapport with staff.									Y			Specified			Number of participations	Week		Min		N/A
	Multidisciplinary team activities	Participation of conference		Share the up-to-date guidelines and medication treatment issues with staff. Apply directly and indirectly to the patient’s medication treatment plan.									N			Specified			Number of participations	Month		Min		N/A
	Multidisciplinary team activities	Guideline and protocol management		Provide evidence-based medication information and manage it in the form of documents/published papers in relation to the publication of the department’s medication treatment guidelines.									Y			Non-sepcified			Number of activities	Week		Hour		N/A
	Multidisciplinary team activities	Computerized system and data management		Manage computerized systems or data according to the guideline related to the department in charge									Y			Non-sepcified			Number of activities	Month		Min		N/A
	Multidisciplinary team activities	Collaborative team-based medical activities		Collaborative team-based medical activities									Y			Non-sepcified			Number of activities	Month		Hour		N/A
																			Extra*	Week		Hour
																			* Tasks not included in the chart, such as management and administration, committee responsibilities, etc
																						FTE in calcuated manpower demand	0
																						FTE allocated in actual practice	0
	Response guide
	① Performancs status
	Please select whether clinical pharmacists in your medical institution perform in this field. Choose [Yes/No]
	② Difficulty
	If the difficulty of the "Prescription Review" task is rated as 3 points, please select the difficulty level on a scale of 1 to 5 points.
	Degree	5	4	3	2	1
	Difficulty	High		Middle		Low
	③ Degree of agreement about "Essential tasks"
	The definition of "Essential tasks" is as follows:
	•Tasks that have a direct impact on patient care and therefore must be performed as a basic requirement regardless of the number of beds or assigned clinical pharmacists in the hospital.
	The presented Y/N classification represents the default values agreed upon through a preliminary survey at the researcher's hospital.
	Please select the degree of agreement with the default values on a scale of 1 to 4 points. If you choose "No/Strongly No," please provide the reason as well (③-1).
	•Scores: 4 points (Strongly Agree) - 3 points (Agree) - 2 points (Disagree) - 1 point (Strongly Disagree)
	Note: The scope of clinical pharmacy tasks can be diverse and subjective, with variations among medical institutions and pharmacy fields.
	If an agreement on essential tasks is reached through this item, it is expected to be meaningful data for hospitals or fields that aim to establish standards for clinical pharmacy and initiate the operation of clinical pharmacists.
	④ Degree of "Task propertis"
	Periodic tasks	Tasks that occur frequently and regularly (more than twice a week, usually on a daily basis), but requires time calculation for each task through data collection due to expected deviation.
	Specified tasks	Tasks that can be performed by specifying the frequency of occurrence and the time required for task, or by assigning a certain amount of time to each hospital.
	Non-specified tasks	Tasks that cannot specify the required time due to the large variation in the time required for task regardless of how often the task occurs.
	Please select the degree of agreement with the presented default values on a scale of 1 to 4 points. If you choose "No/Strongly No," please provide the reason as well (④-1).
	For the 6 tasks classified as 'Non-specified,' if you have examples of tasks you have performed, please briefly describe them (④-2).
	•Scores: 4 points (Strongly Agree) - 3 points (Agree) - 2 points (Disagree) - 1 point (Strongly Disagree)
	Note: This item aims to classify clinical pharmacy tasks based on the degree of property for each task, utilizing it as foundational data for per-task time requirements and clinical pharmacist workforce estimation.
	⑤ Frequency
	Please enter the number of task cases performed by clinical pharmacists in the relevant field at the hospital.																												`
	Leave blank for questions that cannot be answered due to reasons such as undefined scope of work.
	⑥ The time required per case
	Considering realistic working hours and actual operational situations, please calculate and enter the average time required per case in the clinical pharmacy field of your hospital
	Leave blank for questions that cannot be answered due to reasons such as undefined scope of work.
	• For the 11 tasks classified as 'Periodic tasks,' the benchmark for '1 case' for each task is as follows:
	Additionally, these 11 tasks may vary in the time required based on whether each hospital has standardized task execution forms and whether they are systematized.
	Please refer to the example in the table and select whether there is systematization [Yes/No] (⑥-1).
	• For the 6 tasks classified as 'Non-specified,' as the time required per case cannot be specified, please provide an average and reasonable value.
	Note: This question aims to investigate the average time required that reflects the reality of hospitals in South Korea.
	Type	Task		Criteria example for "1 case"
	Medication therapy management	Prescription review		NOTE: These three tasks are strongly correlated, with a focus on one patient. • Prescription for one inpatient per day (20-40 items/day) • Prescription review and mandatory record review, formulation of plans to address drug-related issues, intervention and monitoring, including medication history management and record-keeping [⑥-1. Computerization Example] ▶ Prescription Review CDSS: A computeri…
	Medication therapy management	Intervention
	Medication therapy management	Clinical record review and medication history management
	Medication therapy management	Consultation for therapeutic drug monitoring		• Preparation of a pharmacokinetic interpretation report for one TDM drug. • Evaluation of patient clinical information/medical history/medication history, monitoring of efficacy and toxicity, calculation and interpretation of pharmacokinetic factors, formulation and recommendation of dosage regimen, including the preparation of a pharmacokinetic interpretation report. [⑥-1. Computerization Examp…
	Medication therapy management	Consultation for nutrition support		• Preparation of a consultation document for one case of nutrition support therapy. • Evaluation of patient clinical information/medical history/nutritional status/supply, formulation of a plan to address nutritional issues, determination of nutritional requirements, establishment of a nutritional therapy plan, preparation of a consultation document, including monitoring and reassessment actions.…
	Medication therapy management	Consultation for medication-related problems		Preparation of a consultation document for a comprehensive assessment of drug-related problems (DRP) for an individual patient. • Example: Evaluation of the suspected cause of side effects, consultation on medication adjustment based on pharmacokinetic changes/drug interactions, consultation on drug adjustment for patients taking multiple medications, etc. • Evaluation of patient clinical informa…
	Medication therapy management	Medication information provision		• Provision of document-based information for one instance of drug information. • Example: Providing information on drug mechanisms of action, drug comparisons, dosage conversion, etc. • Drug information provided in a specific format such as consultation documents, emails, based on a summary of reference literature. • Excluding the act of providing simple drug information that can be immediately …
	Medication education	Patient education for specific medication		• Patient-specific medication education for one instance of specialized drug therapy. • Example: Antitumor agents used in chemotherapy, immunosuppressants for transplant patients, medications for chronic diseases (diabetes, asthma, renal disease, liver disease, Parkinson's disease, etc.), anticoagulants, inhalers, etc. • Assessment of the target patient, confirmation of medication adherence, educ…
	Medication education	Medication adverse event surveillance		• Medication education for one instance of post-discharge medication per discharged patient. • Assessment of the target patient, confirmation of medication adherence, education on medication therapy content/significant adverse reactions/precautions, including the creation of an educational content record. [⑥-1. Computerization Example] The request for medication guidance and the education record …
	Medication use evaluation	Medication error surveillance		NOTE: This refers to the task of reporting medication errors, separate from prescription intervention duties (regardless of the number of interventions). • Evaluation and reporting of one instance of medication-related error. • Assessment of the causes of a prescription or administration error that may pose a threat to patient safety, evaluation of the significance of the error, including the cre…
	Medication use evaluation	Medication adverse event surveillance		• Evaluation and reporting of one instance of adverse drug reaction (ADR). • Identification of symptoms related to suspected cases of adverse drug reactions, assessment of causality, evaluation of the severity of adverse reactions, including the creation of a report or electronic record. [⑥-1. Computerization Example] Tools for evaluating adverse drug reactions and report forms are structured as …

## Sheet: Researcher_Not entered
	Task	① Performance status	② Difficulty	③ Degree of agreement_Difficulty	③-1. Reason for selecting disagree/strongly disagree (free text)	④ Degree of agreement_Property	④-1. Reason for selecting disagree/strongly disagree (free text)	④-2.Non-specified tasks	Frequency		The time required per case		FTE
									Unit	⑤ Frequency	Unit	⑥ Time requred per case	Frequency	Time required per case (min)	FTE
	[Medication therapy management] Prescription review	0	3	0	0	0	0	N/A	Day	0	Min	0	0	0	0
	[Medication therapy management] Intervention		0
	[Medication therapy management] Clinical record review and medication history management		0
	[Medication therapy management] Consultation for TDM	0	0	0	0	0	0	N/A	Day	0	Min	0	0	0	0
	[Medication therapy management] Consultation for nutrition support	0	0	0	0	0	0	N/A	Day	0	Min	0	0	0	0
	[Medication therapy management] Consultation for medication-related problems	0	0	0	0	0	0	N/A	Day	0	Min	0	0	0	0
	[Medication therapy management] Medication information provision	0	0	0	0	0	0	N/A	Day	0	Min	0	0	0	0
	[Medication education] Patient education for specific medications	0	0	0	0	0	0	N/A	Day	0	Min	0	0	0	0
	[Medication education] Patient education for discharge	0	0	0	0	0	0	N/A	Day	0	Min	0	0	0	0
	[Medication education] Patient education for groups	0	0	0	0	0	0	N/A	Month	0	Min	0	0	0	0
	[Medication education] Healthcare team education	0	0	0	0	0	0	N/A	Month	0	Min	0	0	0	0
	[Medication education] Pharmacist training and education	0	0	0	0	0	0	N/A	Month	0	Min	0	0	0	0
	[Medication education] Student training and education	0	0	0	0	0	0	N/A	Month	0	Min	0	0	0	0
	[Medication education] Extra education provision	0	0	0	0	0	0	0	Year	0	Hour	0	0	0	0
	[Medication use evaluation] Medication error surveillance	0	0	0	0	0	0	N/A	Month	0	Min	0	0	0	0
	[Medication use evaluation] Medication adverse event surveillance	0	0	0	0	0	0	N/A	Month	0	Min	0	0	0	0
	[Medication use evaluation] Research practice	0	0	0	0	0	0	0	Year	0	Hour	0	0	0	0
	[Medication use evaluation] Quality improvement	0	0	0	0	0	0	0	Year	0	Hour	0	0	0	0
	[Multidisplinary team activities] Participation in a round meeting	0	0	0	0	0	0	N/A	Week	0	Min	0	0	0	0
	[Multidisplinary team activities] Participation of conference	0	0	0	0	0	0	N/A	Month	0	Min	0	0	0	0
	[Multidisplinary team activities] Guideline and protocol management	0	0	0	0	0	0	0	Week	0	Hour	0	0	0	0
	[Multidisplinary team activities] Computerized system and data management	0	0	0	0	0	0	0	Month	0	Min	0	0	0	0
	[Multidisplinary team activities] Collaborative team-based medical activities	0	0	0	0	0	0	0	Month	0	Hour	0	0	0	0
														FTE	0

## Sheet: Template_ver.1-1
	부서																ver.1-1 (김승은 최초 작성본)
	산정기간	00년 00월 ~ 00년 00월
	해당일수 (평일)
	일평균 환자수 (평일)
과업명	No. 수정 금지!	업무 범위 해당 여부	유형	과업 설명	주요업무	약물치료관리 분류	필수업무	고유업무	난이도	산정기간 당 총 건수	건당 소요시간		산정기간 당 총 소요시간 (분)	일평균 소요시간 (분)			숙련도 계수	일평균 소요시간 보정값 (시간)
											시간	분						#DIV/0!
고위험환자 처방감사 ㆍ중환자 ㆍ항암화확치료 환자 ㆍ소아 및 신생아 ㆍ장기/골수이식 환자	1		처방감사	처방 감사	고위험 약물 처방 감사 ㆍ환자 기본 정보 확인 : 상병명, 성별, 나이, 신체 계측 / ㆍ환자 병력 확인 : 투약력, 독성 이력 ㆍ항암제 처방 조회 /ㆍ임상 관찰, 진단 검사, 치료 반응 및 부작용 확인 /ㆍ처방 감사 : 프로토콜 선택 및 용량, 용법, 희석수액, 투여시간, 치료기간의 적절성 검토	약물요법 관리	Y	Y	상			2	0	#DIV/0!
고위험환자 처방감사 ㆍ중환자 ㆍ항암화확치료 환자 ㆍ소아 및 신생아 ㆍ장기/골수이식 환자	2		처방감사	처방 감사	항암제 처방 감사 ㆍ환자 기본 정보 확인 : 상병명, 성별, 나이, 신체 계측 / ㆍ환자 병력 확인 : 투약력, 독성 이력 ㆍ항암제 처방 조회 /ㆍ임상 관찰, 진단 검사, 치료 반응 및 부작용 확인 /ㆍ처방 감사 : 프로토콜 선택 및 용량, 용법, 희석수액, 투여시간, 치료기간의 적절성 검토	약물요법 관리	Y	Y	상			2	0	#DIV/0!
고위험환자 처방감사 ㆍ중환자 ㆍ항암화확치료 환자 ㆍ소아 및 신생아 ㆍ장기/골수이식 환자	3		처방감사	처방 감사	항생제 처방 감사 ㆍ환자 기본 정보 확인 : 상병명, 성별, 나이, 신체 계측 / ㆍ환자 병력 확인 : 투약력, 독성 이력 ㆍ항생제 처방 조회 /ㆍ임상 관찰, 진단 검사, 미생물 검사결과, 치료 반응 및 부작용 확인 /ㆍ처방 감사 : 항생제 선택 및 용량, 용법, 희석수액, 투여시간, 치료기간의 적절성 검토	약물요법 관리	Y	Y	상			2	0	#DIV/0!
고위험환자 처방감사 ㆍ중환자 ㆍ항암화확치료 환자 ㆍ소아 및 신생아 ㆍ장기/골수이식 환자	4		처방감사	처방 감사	퇴원약 처방 감사 ㆍ환자 기본 정보 확인 : 상병명, 성별, 나이, 신체 계측 /ㆍ환자 병력 확인 : 투약력, 독성 이력 ㆍ퇴원약 처방 조회/ ㆍ입원시 경과기록 확인 /ㆍ처방 감사 : 용량, 단위, 횟수, 방법, 처방일수의 적절성 검토	약물요법 관리	Y	Y	상			0.5	0	#DIV/0!
고위험환자 처방감사 ㆍ중환자 ㆍ항암화확치료 환자 ㆍ소아 및 신생아 ㆍ장기/골수이식 환자	5		처방감사	처방 감사	일반약(고위험약물 제외약물) 처방 감사 ㆍ처방 감사 : 용량, 용법, 희석수액, 특수속도단위, 투여시간의 적절성 검토 /ㆍ약물 상호작용 및 한계량 검토	약물요법 관리	Y	Y	상			0.5	0	#DIV/0!
고위험환자 처방감사 ㆍ중환자 ㆍ항암화확치료 환자 ㆍ소아 및 신생아 ㆍ장기/골수이식 환자	6		처방감사	고영양수액(TPN) 처방감사	Special TPN(환자별 맞춤고영양액) 처방 감사 ㆍ매일 조제전 감사 시행 ㆍ수액, 전해질 투여량 감사 ㆍ영양 지원 현황에 따라 공급량 조정	약물요법 관리	Y	Y	상			6	0	#DIV/0!
고위험환자 처방감사 ㆍ중환자 ㆍ항암화확치료 환자 ㆍ소아 및 신생아 ㆍ장기/골수이식 환자	7		처방감사	고영양수액(TPN) 처방감사	기타 TPN(vanilla TPN, 특수 투석액) 조제 관리 ㆍ기타 TPN 포뮬라 관리 ㆍ기타 TPN 처방 교육 ㆍ기타 TPN 처방 감사 및 조제 의뢰	약물요법 관리	Y	Y	상			2	0	#DIV/0!
고위험환자 처방감사 ㆍ중환자 ㆍ항암화확치료 환자 ㆍ소아 및 신생아 ㆍ장기/골수이식 환자	8		처방감사	처방 중재 활동	의료진 대상 직접적 처방 중재 활동 ㆍ조제 관련 중재 활동 (중복처방, 제형 변경, 일수 변경 등) /ㆍ안전성 관련 중재 활동 (파우더 금지, 배합금기, 혼합 등) /ㆍ약물치료 관련 중재 활동 (용량, 적응증, 부작용, TDM, 상호작용, TPN 등) /ㆍ약품정보 관련 중재 활동 /ㆍ경제성 관련 중재 활동 /ㆍ처방 변경, 중단에 대한 기록 작성	약물요법 관리	Y	Y	상			3	0	#DIV/0!
약물사용모니터링 및 평가	9		consult 회신 및 약물사용모니터링	TDM consult 자문	TDM 통한 약물 용량 설정 (EMR colnsult 회신, 약물유효농도 기록) ㆍ 환자 상태 확인, 투약 모니터링 ㆍ 약동학 인자 산출 및 해석 ㆍ 환자별 맞춤 용량 설정 ㆍ 타과 의뢰 회신서 작성, 약물유효농도기록지 작성	약물요법 관리	Y	Y	상			30	0	#DIV/0!
약물사용모니터링 및 평가	10		consult 회신 및 약물사용모니터링	영양공급내역 현황작성	영양불량 고위험환자의 영양지원 현황 파악 (영양계산) ㆍ영양공급량 계산 ㆍ환자별 영양 공급량 재확인 및 전산 입력	약물요법 관리	Y	Y	상			2	0	#DIV/0!
약물사용모니터링 및 평가	11		consult 회신 및 약물사용모니터링	영양지원(NST) 자문	영양불량 고위험환자 대상 정맥영양지원 자문 (EMR consult 회신) ㆍ현재 공급량 파악 ㆍ영양불량 위험도 검색 ㆍ영양 요구량 산정 ㆍ공급량 및 투여방법 추천	약물요법 관리	Y	Y	상			30	0	#DIV/0!
약물사용모니터링 및 평가	12		consult 회신 및 약물사용모니터링	영양지원(NST) 자문	NST 의뢰 환자 대상으로 영양지원 현황 관리 ㆍ고위험환자 영양지원 추적 관찰 (F/U) ㆍ영양지원 중재 활동 ㆍ1주일마다 기록 작성	약물요법 관리	Y	Y	상			10	0	#DIV/0!
	13		consult 회신 및 약물사용모니터링	기타 consult 자문	약물 사용 자문_TDM, NST 외 (EMR consult 회신) ㆍ약물조화, 노인, 기타 처방검토 ㆍ기타 타과 의뢰 회신서 작성	약물요법 관리	Y	Y	상			30	0	#DIV/0!
약물사용모니터링 및 평가	14		consult 회신 및 약물사용모니터링	약물 오류 보고	약물오류 보고 및 평가 ㆍ약물 오류 발생 시 발생원인평가 ㆍ전산 보고 (환자안전사례 포함)	약물사용평가	Y	Y	상			2	0	#DIV/0!
약물사용모니터링 및 평가	15		consult 회신 및 약물사용모니터링	약물이상반응 보고	약물이상반응 보고 및 평가 ㆍ약물 관련 부작용 발생 여부/인과관계 파악 ㆍ의료진에게 부작용정보 제공 ㆍ전산상 보고 (약물감시센터 보고 포함)	약물사용평가	Y	Y	상			10	0	#DIV/0!
환자교육, 복약상담	16		복약상담	환자복약지도 교육	ㆍ환자집단교육 (약물설명 및 복약지도) 시행	약물 교육	Y	Y	상			60	0	#DIV/0!
	17		복약상담	환자복약지도 교육	ㆍ환자 개인별 약물 설명 및 복약지도 시행 (항암요법) ㆍEMR에 복약상담 내역을 기록	약물 교육	Y	Y	상			40	0	#DIV/0!
환자교육, 복약상담	18		복약상담	환자복약지도 교육	ㆍ환자 개인별 약물 설명 및 복약지도 시행 (항암요법 외) ㆍEMR에 복약상담 내역을 기록	약물 교육	Y	Y	상			20	0	#DIV/0!
환자교육, 복약상담	19		복약상담	환자복약지도 교육	복약상담 사후관리 ㆍ환자 퇴원후 전화/환자내원시 복약지도	약물 교육	Y	Y	상			10	0	#DIV/0!
환자교육, 복약상담	20		복약상담	환자복약지도 교육	특수 복약지도문 작성 및 검토 ㆍ항암제, Medigation 등 별도 복약지도문 작성 및 검토	약물 교육	Y	Y	상			60	0	#DIV/0!
약품 및 약물요법 정보제공	21		약품정보제공	의약정보 Q&A	정보 요청 사항에 대한 적절한 정보 제공 (의료진/환자, 문서제공)	약물요법 관리	Y	Y	상			20	0	#DIV/0!
약품 및 약물요법 출판물 발간	22		약품정보제공	원내 지침서 발간/원고 작성	항암책자 집필	다학제 팀활동	Y	Y	상		60		0	#DIV/0!
약품 및 약물요법 출판물 발간	23		약품정보제공	원내 지침서 발간/원고 작성	영양집중치료 지침서 집필	다학제 팀활동	Y	Y	상		80		0	#DIV/0!
약품 및 약물요법 출판물 발간	24		약품정보제공	원내 지침서 발간/원고 작성	중환자 지침서 집필	다학제 팀활동	Y	Y	상		40		0	#DIV/0!
팀 의료활동 및 약물요법 환자관리	25		팀의료활동	소속 진료과 컨퍼런스 및 회의 참여	ㆍ최신 약물 치료 관련 저널 및 지침 공유	다학제 팀활동	N	Y	중			60	0	#DIV/0!
팀 의료활동 및 약물요법 환자관리	26		팀의료활동	약사회진노트 작성 및 환자관리	ㆍ병력, 투약력, 부작용 등 약물 관련 문제점을 기록 ㆍ신환의 입원기록 및 경과 기록 확인 ㆍ문제 목록 확인	약물요법 관리	N	Y	중			3	0	#DIV/0!
팀 의료활동 및 약물요법 환자관리	27		팀의료활동	항암전산관리_프로토콜 신규 입력 및 검토	항암 프로토콜 신규입력 및 적절성 검토 ㆍ프로토콜 관련 근거 자료 수집 /ㆍ용량, 희석 수액, 투약 시간, 투여 스케쥴을 설정 /ㆍ보험 여부 확인 /ㆍ전처치, 진토제 등 병행 요법 검토 / ㆍ진료과 검토 후 전산 입력	다학제 팀활동	Y	Y	상			40	0	#DIV/0!
	28		팀의료활동	항암전산관리_프로토콜 신규 입력 및 검토	항암 프로토콜 입력분 교차검토 ㆍ프로토콜 관련 근거 자료 검토 /ㆍ용량, 희석 수액, 투약 시간, 투여 스케쥴을 검토 /ㆍ보험 여부 검토 /ㆍ전처치, 진토제 등 병행 요법 검토	다학제 팀활동	Y	Y	상			20	0	#DIV/0!
팀 의료활동 및 약물요법 환자관리	29		팀의료활동	항암전산관리_프로토콜 수정 및 관리	항암프로토콜의 수정 및 관리 ㆍ용량, 희석 수액, 투약 시간, 투여 스케쥴 설정 변화 내역을 수정 및 관리	다학제 팀활동	Y	Y	상			30	0	#DIV/0!
팀 의료활동 및 약물요법 환자관리	30		팀의료활동	중환자약물 전산관리	중환자실 다빈도 약물 처방 및 투약 검토 및 관리 ㆍ지속주입약물/CPCR 약물 정보 관리, 표준화/용량, 희석, 투여방법 표준화 ㆍ중환자 표준 약물처방 입력 관리	다학제 팀활동	Y	Y	상			60	0	#DIV/0!
팀 의료활동 및 약물요법 환자관리	31		팀의료활동	회진 참여	ㆍ팀의료 활동 ㆍ약물 관련 문제 목록 작성 ㆍ실제 투약 현황 파악 ㆍ처방 중재의 추적 관찰 ㆍ병동에서 약물 사용 현황 파악	약물요법 관리	Y	Y	상			60	0	#DIV/0!
팀 의료활동 및 약물요법 환자관리	32		팀의료활동	NST 회진 참여	NST 과별 회진 ㆍ영양 관련 문제점 상의 ㆍ영양지원 추천 공유	약물요법 관리	Y	Y	상			60	0	#DIV/0!
팀 의료활동 및 약물요법 환자관리	33		팀의료활동	약물조화클리닉 외래 참여	약물조화클리닉 외래 약사참여 ㆍ약물관련 문제 목록 작성 ㆍ실제 투약 현황 파악 ㆍ진료 참여 ㆍ환자 교육	약물요법 관리	Y	Y	상			60	0	#DIV/0!
팀 의료활동 및 약물요법 환자관리	34		팀의료활동	희귀의약품 및 기타 약품 관리	ㆍ희귀의약품 관리 대상 약품 확인 (희귀의약품센터 정보확인) /ㆍ처방용량 및 투여방법 확인 /ㆍ희귀의약품 처방 관리 (약품도입, 처방발행 등에 대한 정보제공 등)	약물요법 관리	Y	Y	상			30	0	#DIV/0!
의료진 교육	35		연구 및 교육	의료진 교육	ㆍ의료진 교육 (의사, 간호사)	약물 교육	N	Y	상			30	0	#DIV/0!
실무약사 교육 및 관리	36		연구 및 교육	실무약사교육 및 관리	ㆍ실무약사 업무지도 ㆍ실무약사 교육 ㆍ실무약사 연구지도 (팀내 발표만 한 경우)	약물 교육	N	Y	상			30	0	#DIV/0!
약대학생 심화실습	37		연구 및 교육	약대학생교육	실습프리셉터 ㆍ강의 ㆍ실습지도	약물 교육	N	Y	상			30	0	#DIV/0!
기타 교육활동	38		연구 및 교육	기타 교육활동	기타 교육활동 ㆍ강의 ㆍ교안작성	약물 교육	N	N	상	1			0	#DIV/0!	회색음영은 실 소요시간 (건수 = 1, 건당 소요시간 = 실 소요시간)
연구 활동	39		연구 및 교육	연구 활동	연구 활동 ㆍ연구 등록 및 자료 수집/미팅/발표/논문 출간 ㆍ실무약사 연구지도 (학회 발표/논문 출간한 경우)	약물사용평가	N	N	상	1			0	#DIV/0!
전산 개발	40		전산 개발	전산 개발	전산 개발 ㆍ회의 참석 및 자료 정리 ㆍ프로그램 개발	다학제 팀활동	N	N	상	1			0	#DIV/0!
원내외 위원회 활동	41		부서 행정	위원회 활동	위원회 활동 ㆍ회의 참석 및 자료 정리	부서 행정	N	N	상	1			0	#DIV/0!
업무실적 분석 및 부서/경영진 보고자료 작성	42		부서 행정	업무보고 및 일지작성	업무일지 작성 및 업무 실적 통계	부서 행정	Y	Y	하			5	0	#DIV/0!
														총합 (시간)
														#DIV/0!

[truncated: 3 more sheets: 5. Template_건당소요시간수정, Template_ver.1-2, 병약직무_현Template비교]
